# Supplementary material for: The SDF-1α/MTDH axis inhibits ferroptosis and promotes the formation of anti-VEGF-resistant choroidal neovascularization by facilitating the nuclear translocation of SREBP1
Source: Cell Biol Toxicol. 2025 Jul 17;41(1):118. doi: 10.1007/s10565-025-10066-y (PMC12267381; doi:10.1007/s10565-025-10066-y)
Supplement: Supplementary file 3 — Supplementary file3 (XLSX 619 KB) [file 10565_2025_10066_MOESM3_ESM.xlsx]

## Sheet: Sheet1
Supplementary Information (SI)-1 Phosphoproteomics Data
SDF-1α/MTDH axis inhibits ferroptosis by promoting maturation of SREBP1 Rong Zou1, Xi Zhang2,1, Xiaochan Dai1, Yuanzhi Yuan1,3*, Jinhui Dai1*, Fei Yuan1* 1 Department of Ophthalmology, Zhongshan Hospital, Fudan University, Shanghai, China. 2 Department of Ophthalmology, Shanghai Geriatric Medical Center, Shanghai, China. 3 Department of Ophthalmology, Zhongshan Hospital (Xiamen), Fudan University…
Proteins	Protein names	Erastin_SDF_VS_Erastin_log2FC	Erastin_SDF_VS_Erastin_Pvalue	Intensity 1	Intensity 2	Intensity 3	Intensity SDF_1	Intensity SDF_2	Intensity SDF_3
A1A5B6	TBC1 domain family member 25	0.0517266	0.963923	275580	497280	2383.9	430570	2383.9	370590
A2A6A1	G patch domain-containing protein 8	-2.88919	0.42265	2383.9	48216	2383.9	2383.9	2383.9	2383.9
A2AR02	Peptidyl-prolyl cis-trans isomerase G	1.90621	0.101395	2383.9	962060	2383.9	1365900	1091100	1166900
P27546	Microtubule-associated protein 4	-0.647257	0.391807	1762400	3200600	3213100	2622200	2383.9	2595800
P27546	Microtubule-associated protein 4	-2.34035	0.244237	1262200	1276200	2383.9	2383.9	496940	2383.9
P27546	Microtubule-associated protein 4	-0.61421	0.711911	134090	2383.9	309100	286320	2383.9	2383.9
P27699	cAMP-responsive element modulator	4.76555	0.42265	2383.9	2383.9	2383.9	2383.9	2383.9	189760
P28028	Serine/threonine-protein kinase B-raf	4.35162	0.42265	2383.9	2383.9	2383.9	141240	2383.9	2383.9
P28028	Serine/threonine-protein kinase B-raf	-0.437136	0.574032	710500	591680	494780	790120	534730	2383.9
P28352	DNA-(apurinic or apyrimidinic site) lyase;DNA-(apurinic or apyrimidinic site) lyase, mitochondrial	0.0671206	0.950542	2383.9	509530	572000	2383.9	554880	578270
P28359	Homeobox protein Hox-D10	0.239826	0.720001	1845700	638540	538650	1347700	822780	1399100
P28359	Homeobox protein Hox-D10	-0.0626329	0.853316	3546400	2023600	2002100	2444600	2392000	2413800
P28359	Homeobox protein Hox-D10	2.10844	0.42265	2383.9	2383.9	2383.9	2383.9	26072	2383.9
A2AR02	Peptidyl-prolyl cis-trans isomerase G	1.01387	0.198815	1466000	2363300	2383.9	2546000	2556100	2635300
P28656	Nucleosome assembly protein 1-like 1	-5.18966	0.42265	2383.9	256240	2383.9	2383.9	2383.9	2383.9
P28667	MARCKS-related protein	-0.183061	0.869971	2383.9	1396600	1723500	2383.9	1601100	1146900
P28667	MARCKS-related protein	2.00595	0.533002	2383.9	446410	2383.9	2383.9	2383.9	1807400
P28740	Kinesin-like protein KIF2A	-3.55262	0.42265	79150	2383.9	2383.9	2383.9	2383.9	2383.9
P28828	Receptor-type tyrosine-protein phosphatase mu	-6.28463	0.183555	2383.9	280680	274470	2383.9	2383.9	2383.9
P28867	Protein kinase C delta type;Protein kinase C delta type regulatory subunit;Protein kinase C delta type catalytic subunit	-0.514438	0.816742	548220	2383.9	2383.9	2383.9	2383.9	382360
P28867	Protein kinase C delta type;Protein kinase C delta type regulatory subunit;Protein kinase C delta type catalytic subunit	0.102469	0.932458	11295000	2383.9	4865000	7816100	2383.9	9533600
P29341	Polyadenylate-binding protein 1	4.22217	0.42265	2383.9	2383.9	2383.9	128710	2383.9	2383.9
P30051	Transcriptional enhancer factor TEF-1	-0.848105	0.249512	793010	771960	667150	570130	667460	2383.9
P30051	Transcriptional enhancer factor TEF-1	7.00481	0.42265	2383.9	2383.9	2383.9	2383.9	2383.9	913710
A2ARP1	Inositol hexakisphosphate and diphosphoinositol-pentakisphosphate kinase 1	5.25573	0.42265	2383.9	2383.9	2383.9	268470	2383.9	2383.9
P30276	G2/mitotic-specific cyclin-B2	0.289991	0.724864	79780	142920	2383.9	104230	71417	99548
P30285	Cyclin-dependent kinase 4	8.17997	0.18354	2383.9	2383.9	2383.9	1045600	2383.9	1026100
P30415	NK-tumor recognition protein;Putative peptidyl-prolyl cis-trans isomerase	-0.786198	0.335594	1669000	854590	888870	2383.9	1154100	822300
P30415	NK-tumor recognition protein;Putative peptidyl-prolyl cis-trans isomerase	9.12633	0.42265	2383.9	2383.9	2383.9	2383.9	2383.9	3992000
P30415	NK-tumor recognition protein;Putative peptidyl-prolyl cis-trans isomerase	-0.814769	0.274455	5259800	3794800	3836500	4149200	3177000	2383.9
P30415	NK-tumor recognition protein;Putative peptidyl-prolyl cis-trans isomerase	-0.111265	0.918775	1759000	1609500	2383.9	1445500	2383.9	1672800
P30415	NK-tumor recognition protein;Putative peptidyl-prolyl cis-trans isomerase	0.207407	0.176431	3096400	2548500	2413400	2979500	3329500	2995200
P30415	NK-tumor recognition protein;Putative peptidyl-prolyl cis-trans isomerase	-5.00869	0.42265	2383.9	225470	2383.9	2383.9	2383.9	2383.9
P30999	Catenin delta-1	5.07009	0.42265	2383.9	2383.9	2383.9	2383.9	2383.9	235480
P30999	Catenin delta-1	-5.07907	0.42265	2383.9	236980	2383.9	2383.9	2383.9	2383.9
A2AUM9	Centrosomal protein of 152 kDa	0.114018	0.956845	2383.9	215690	2383.9	2383.9	233820	2383.9
P30999	Catenin delta-1	0.0798476	0.754071	197970	173090	118340	146140	178940	192170
P30999	Catenin delta-1	0.226724	0.841551	163910	128720	68516	116590	2383.9	303630
P30999	Catenin delta-1	0.299593	0.796206	620310	2383.9	575070	554650	2383.9	917170
P30999	Catenin delta-1	0.689548	0.662342	576660	2383.9	2383.9	557940	2383.9	377390
P30999	Catenin delta-1	-0.760939	0.628775	1526600	2383.9	1100800	2383.9	2383.9	1547100
P30999	Catenin delta-1	-0.535903	0.294407	374890	309000	169100	157590	269120	161620
P30999	Catenin delta-1	-7.18805	0.42265	1038100	2383.9	2383.9	2383.9	2383.9	2383.9
P31230	Aminoacyl tRNA synthase complex-interacting multifunctional protein 1;Endothelial monocyte-activating polypeptide 2	-0.727637	0.471245	54669	375130	193390	144060	80829	151450
P31324	cAMP-dependent protein kinase type II-beta regulatory subunit	-0.185379	0.93151	2383.9	672780	2383.9	591080	2383.9	2383.9
P31324	cAMP-dependent protein kinase type II-beta regulatory subunit	0.171867	0.775779	3297800	1116300	2052300	1205200	3328200	2751100
A2AUM9	Centrosomal protein of 152 kDa	0.852798	0.584023	231890	2383.9	2383.9	167700	2383.9	257320
P31750	RAC-alpha serine/threonine-protein kinase	-0.921789	0.21304	846520	967510	989650	2383.9	691880	785670
P32507	Nectin-2	6.29619	0.42265	2383.9	2383.9	2383.9	557250	2383.9	2383.9
P32507	Nectin-2	-0.753047	0.643867	988990	2383.9	527290	2383.9	2383.9	896330
P32507	Nectin-2	-6.68574	0.42265	731470	2383.9	2383.9	2383.9	2383.9	2383.9
P32921	Tryptophan--tRNA ligase, cytoplasmic;T1-TrpRS;T2-TrpRS	-4.53116	0.42265	160590	2383.9	2383.9	2383.9	2383.9	2383.9
P33174	Chromosome-associated kinesin KIF4	-1.1297	0.522895	333100	1170400	2383.9	417950	2383.9	267870
P33174	Chromosome-associated kinesin KIF4	-0.00481349	0.998097	2383.9	97607	2383.9	2383.9	97266	2383.9
P33215	Protein NEDD1	-6.27389	0.42265	2383.9	548630	2383.9	2383.9	2383.9	2383.9
P33215	Protein NEDD1	4.29714	0.42265	2383.9	2383.9	2383.9	2383.9	135830	2383.9
P33609	DNA polymerase alpha catalytic subunit	-0.131022	0.689452	480390	689350	567960	719740	473100	394000
A2AUM9	Centrosomal protein of 152 kDa	-3.41757	0.42265	2383.9	71651	2383.9	2383.9	2383.9	2383.9
P33611	DNA polymerase alpha subunit B	-9.33971	0.42265	2383.9	4629100	2383.9	2383.9	2383.9	2383.9
P33611	DNA polymerase alpha subunit B	8.97372	0.42265	2383.9	2383.9	2383.9	3590800	2383.9	2383.9
P34022	Ran-specific GTPase-activating protein	-0.180983	0.883683	398740	1376900	272450	1307000	2383.9	497240
P34152	Focal adhesion kinase 1	0.872548	0.573089	2383.9	2383.9	3133200	2383.9	2990900	2752000
P35279;P61294	Ras-related protein Rab-6A;Ras-related protein Rab-6B	-4.21968	0.42265	2383.9	128480	2383.9	2383.9	2383.9	2383.9
P35279;P61294	Ras-related protein Rab-6A;Ras-related protein Rab-6B	-2.65433	0.42265	40256	2383.9	2383.9	2383.9	2383.9	2383.9
P35283	Ras-related protein Rab-12	7.66332	0.42265	2383.9	2383.9	2383.9	2383.9	2383.9	1445000
P35283	Ras-related protein Rab-12	0.0614346	0.977223	2383.9	757710	2383.9	2383.9	790880	2383.9
P35486	Pyruvate dehydrogenase E1 component subunit alpha, somatic form, mitochondrial	0.694098	0.694736	2383.9	2383.9	803160	2383.9	318510	986230
P35486	Pyruvate dehydrogenase E1 component subunit alpha, somatic form, mitochondrial	0.28037	0.667854	3302300	1270800	2121800	2498700	1371900	4260400
A2AWL7	MAX gene-associated protein	-4.55229	0.42265	2383.9	163030	2383.9	2383.9	2383.9	2383.9
P35486	Pyruvate dehydrogenase E1 component subunit alpha, somatic form, mitochondrial	-5.79372	0.42265	391960	2383.9	2383.9	2383.9	2383.9	2383.9
P35550	rRNA 2'-O-methyltransferase fibrillarin	-0.776064	0.622609	2383.9	2048600	2864900	2383.9	2865900	2383.9
P35564	Calnexin	-0.466877	0.208555	14899000	12211000	17873000	8349300	9000200	15197000
P35564	Calnexin	-0.462931	0.519963	8806000	16197000	18896000	4096100	7946100	19807000
P35564	Calnexin	0.0794389	0.907816	3798600	8650500	11850000	2817600	11777000	11080000
P35601	Replication factor C subunit 1	0.300132	0.789821	2383.9	979830	728870	1172600	931800	2383.9
P35601	Replication factor C subunit 1	-0.210173	0.92201	437450	2383.9	2383.9	2383.9	2383.9	377500
P35601	Replication factor C subunit 1	-0.422133	0.849217	2383.9	3217800	2383.9	2400300	2383.9	2383.9
P35601	Replication factor C subunit 1	-7.16575	0.42265	2383.9	1022100	2383.9	2383.9	2383.9	2383.9
P35689	DNA repair protein complementing XP-G cells homolog	2.92217	0.42265	2383.9	2383.9	2383.9	49441	2383.9	2383.9
A2AWL7	MAX gene-associated protein	-8.58844	0.18424	1433600	1316900	2383.9	2383.9	2383.9	2383.9
P35689	DNA repair protein complementing XP-G cells homolog	1.06276	0.48936	2383.9	2383.9	445240	489950	447700	2383.9
P35761	Dual specificity protein kinase TTK	-5.57182	0.42265	2383.9	335400	2383.9	2383.9	2383.9	2383.9
P35821	Tyrosine-protein phosphatase non-receptor type 1	2.08941	0.42265	2383.9	2383.9	2383.9	2383.9	2383.9	25668
P35822	Receptor-type tyrosine-protein phosphatase kappa	-1.7118	0.135697	360490	631790	372790	411960	2383.9	2383.9
P35831	Tyrosine-protein phosphatase non-receptor type 12	0.0253623	0.838317	4871400	5639400	5840800	6209300	5223500	5208800
P35831	Tyrosine-protein phosphatase non-receptor type 12	-0.216818	0.679868	522400	946570	538930	751430	261290	715000
P35831	Tyrosine-protein phosphatase non-receptor type 12	1.94741	0.408281	1865600	2383.9	2383.9	5673400	2383.9	1537900
P35831	Tyrosine-protein phosphatase non-receptor type 12	-2.64894	0.0161113	3761100	5364900	4737600	2383.9	2383.9	2205600
P35831	Tyrosine-protein phosphatase non-receptor type 12	-0.470785	0.676764	2383.9	2190900	2143200	2383.9	1520100	1606600
P35831	Tyrosine-protein phosphatase non-receptor type 12	1.16247	0.457654	2383.9	363750	2383.9	467950	2383.9	354560
A2AWT3	Ataxin-7-like protein 3	-4.1083	0.42265	2383.9	118580	2383.9	2383.9	2383.9	2383.9
P35831	Tyrosine-protein phosphatase non-receptor type 12	-0.251474	0.674972	2049000	5632400	3729400	4878300	2072700	2634500
P35831	Tyrosine-protein phosphatase non-receptor type 12	0.0127864	0.978022	795000	1649400	870500	1480300	1028000	836110
P35831	Tyrosine-protein phosphatase non-receptor type 12	6.81246	0.42265	2383.9	2383.9	2383.9	2383.9	799060	2383.9
P35831	Tyrosine-protein phosphatase non-receptor type 12	-6.071	0.42265	2383.9	476030	2383.9	2383.9	2383.9	2383.9
P35917	Vascular endothelial growth factor receptor 3	-0.108464	0.901297	934020	987020	2383.9	453520	815230	515370
P35922	Fragile X mental retardation protein 1 homolog	-4.46547	0.42265	2383.9	153230	2383.9	2383.9	2383.9	2383.9
P35979	60S ribosomal protein L12	0.622743	0.394078	1531200	1708200	2383.9	1632600	1723200	1635900
P35980	60S ribosomal protein L18	0.404563	0.679806	1491300	942020	975250	2458400	2383.9	2051100
P36552	Oxygen-dependent coproporphyrinogen-III oxidase, mitochondrial	-5.06275	0.42265	2383.9	234260	2383.9	2383.9	2383.9	2383.9
P36916	Guanine nucleotide-binding protein-like 1	0.17216	0.0577934	1642300	1796900	1584300	1875400	1957400	1827400
A2BDX3	Adenylyltransferase and sulfurtransferase MOCS3;Molybdopterin-synthase adenylyltransferase;Molybdopterin-synthase sulfurtransferase	4.17749	0.42265	2383.9	2383.9	2383.9	2383.9	2383.9	124640
P37913	DNA ligase 1	-5.35794	0.42265	2383.9	288530	2383.9	2383.9	2383.9	2383.9
P37913	DNA ligase 1	0.0948088	0.721216	2362100	2900900	1784600	2918900	2586400	2021000
P37913	DNA ligase 1	-5.40987	0.42265	299280	2383.9	2383.9	2383.9	2383.9	2383.9
P37913	DNA ligase 1	1.34802	0.42971	299280	2383.9	2383.9	505880	2383.9	265730
P37913	DNA ligase 1	-0.246638	0.379874	1130100	1623000	1580700	1520900	1189200	942680
P38532	Heat shock factor protein 1	-1.82407	0.305034	596240	434960	2383.9	2383.9	287140	2383.9
P38532	Heat shock factor protein 1	-6.39295	0.42265	596240	2383.9	2383.9	2383.9	2383.9	2383.9
P39428	TNF receptor-associated factor 1	-5.84877	0.42265	2383.9	2383.9	407390	2383.9	2383.9	2383.9
P39429	TNF receptor-associated factor 2	-1.32382	0.447114	2383.9	2878600	1093900	2383.9	855090	730400
P39429	TNF receptor-associated factor 2	-1.10072	0.475986	106940	159800	2383.9	120720	2383.9	2383.9
A2A6A1	G patch domain-containing protein 8	1.43663	0.226604	2383.9	2340400	2383.9	2005100	1959900	2383100
A2BH40	AT-rich interactive domain-containing protein 1A	-1.4798	0.42265	15179	2383.9	2383.9	2383.9	2383.9	2383.9
P39447	Tight junction protein ZO-1	-6.32546	0.42265	568770	2383.9	2383.9	2383.9	2383.9	2383.9
P39447	Tight junction protein ZO-1	0.14197	0.932988	1217600	2383.9	2383.9	685400	2383.9	660990
P39447	Tight junction protein ZO-1	0.14197	0.932988	1217600	2383.9	2383.9	685400	2383.9	660990
P39447	Tight junction protein ZO-1	0.691185	0.577623	878760	186210	2383.9	615810	134190	973360
P39447	Tight junction protein ZO-1	0.867302	0.585053	606160	2383.9	2383.9	427140	2383.9	684960
P39447	Tight junction protein ZO-1	0.479536	0.775153	2383.9	1201400	2383.9	539070	2383.9	1140300
P39447	Tight junction protein ZO-1	-0.0246028	0.935473	2631200	2383600	3046100	1707400	2975700	3241500
P39447	Tight junction protein ZO-1	-1.48514	0.197803	202390	238950	312350	2383.9	2383.9	264460
P39447	Tight junction protein ZO-1	-5.30284	0.42265	2383.9	2383.9	277540	2383.9	2383.9	2383.9
P39688;Q04736;P14234	Tyrosine-protein kinase Fyn;Tyrosine-protein kinase Yes;Tyrosine-protein kinase Fgr	-4.15819	0.42265	122920	2383.9	2383.9	2383.9	2383.9	2383.9
A2BH40	AT-rich interactive domain-containing protein 1A	-0.533775	0.468433	2099300	1882600	1477400	1853000	1915600	2383.9
P39689	Cyclin-dependent kinase inhibitor 1	0.242151	0.82939	180110	287370	2383.9	252050	2383.9	301300
P40124	Adenylyl cyclase-associated protein 1	1.38233	0.392571	2383.9	2383.9	360090	547910	400850	2383.9
P40124	Adenylyl cyclase-associated protein 1	-6.11136	0.42265	2383.9	489670	2383.9	2383.9	2383.9	2383.9
P40124	Adenylyl cyclase-associated protein 1	-0.0394089	0.965233	357630	772970	813110	1150600	738350	2383.9
P40201	Chromodomain-helicase-DNA-binding protein 1	1.17122	0.452423	2383.9	2383.9	2528100	2383.9	2802700	2899000
P40201	Chromodomain-helicase-DNA-binding protein 1	-0.487002	0.519618	800890	583310	556980	2383.9	778160	604500
P41183	B-cell lymphoma 6 protein homolog	-5.08128	0.42265	2383.9	237350	2383.9	2383.9	2383.9	2383.9
P41230	Lysine-specific demethylase 5C	1.11059	0.657409	282240	2383.9	2383.9	614980	2383.9	2383.9
P41230	Lysine-specific demethylase 5C	-0.442169	0.560778	991580	964130	986660	2383.9	1261400	901880
P41234	ATP-binding cassette sub-family A member 2	4.1681	0.42265	2383.9	2383.9	2383.9	2383.9	2383.9	123800
A2BH40	AT-rich interactive domain-containing protein 1A	-3.15871	0.42265	2383.9	2383.9	59099	2383.9	2383.9	2383.9
P41234	ATP-binding cassette sub-family A member 2	4.1681	0.42265	2383.9	2383.9	2383.9	2383.9	2383.9	123800
P41971	ETS domain-containing protein Elk-3	-4.11728	0.42265	2383.9	2383.9	119350	2383.9	2383.9	2383.9
P42128	Forkhead box protein K1	0.0586411	0.811405	3717800	3977900	5581600	4725700	3839500	5262900
P42128	Forkhead box protein K1	0.606951	0.695493	210190	2383.9	993700	241370	193630	1402200
P42128	Forkhead box protein K1	-0.272695	0.443605	2782200	1590200	2016800	1272400	2043100	1973300
P42128	Forkhead box protein K1	6.63677	0.42265	2383.9	2383.9	2383.9	706900	2383.9	2383.9
P42128	Forkhead box protein K1	0.133992	0.902096	8816000	9285800	2383.9	9776800	10087000	2383.9
P42128	Forkhead box protein K1	-1.08778	0.664251	2383.9	1230400	2383.9	2383.9	576360	2383.9
P42128	Forkhead box protein K1	-7.46986	0.184141	2383.9	607800	657650	2383.9	2383.9	2383.9
P42128	Forkhead box protein K1	-0.0592936	0.977333	181990	2383.9	2383.9	2383.9	174470	2383.9
A2BH40	AT-rich interactive domain-containing protein 1A	6.92218	0.42265	2383.9	2383.9	2383.9	2383.9	862580	2383.9
P42128	Forkhead box protein K1	7.01988	0.42265	2383.9	2383.9	2383.9	2383.9	2383.9	923350
P42208	Septin-2	0.621686	0.640668	11035000	3959300	2383.9	14553000	2383.9	8519600
P42230	Signal transducer and activator of transcription 5A	-7.17876	0.42265	2383.9	1031400	2383.9	2383.9	2383.9	2383.9
P42567	Epidermal growth factor receptor substrate 15	-4.91458	0.42265	2383.9	210930	2383.9	2383.9	2383.9	2383.9
P42567	Epidermal growth factor receptor substrate 15	-0.0208592	0.992023	2383.9	180540	2383.9	2383.9	2383.9	177880
P42567	Epidermal growth factor receptor substrate 15	0.421505	0.708062	2548900	2563300	2383.9	3656600	2383.9	3191100
P42567	Epidermal growth factor receptor substrate 15	0.0975724	0.685704	2674600	2834800	2319500	2566400	2287300	3523000
P42859	Huntingtin	-3.70706	0.42265	2383.9	88632	2383.9	2383.9	2383.9	2383.9
P42859	Huntingtin	5.78036	0.365625	2383.9	2383.9	2383.9	351700	2383.9	38987
P42859	Huntingtin	1.51	0.364825	598150	2383.9	2383.9	1000500	2383.9	714290
A2BH40	AT-rich interactive domain-containing protein 1A	0.283222	0.282025	705070	1152100	922840	964020	1130700	1288300
P42859	Huntingtin	1.51	0.364825	598150	2383.9	2383.9	1000500	2383.9	714290
P42932	T-complex protein 1 subunit theta	-3.88674	0.42265	2383.9	101020	2383.9	2383.9	2383.9	2383.9
P43142	G-protein coupled receptor 182	-9.09897	0.42265	2383.9	2383.9	3916900	2383.9	2383.9	2383.9
P43274	Histone H1.4	2.93989	0.42265	2383.9	2383.9	2383.9	2383.9	50111	2383.9
P43274	Histone H1.4	0.00536651	0.985244	3833500	2933300	2571200	2574800	2775000	4023000
P43274	Histone H1.4	0.0700171	0.957333	1178500	767070	2383.9	2383.9	515940	1526500
P43275	Histone H1.1	0.0987969	0.614539	6804000	7309900	5615200	5713100	7426800	7987600
P43276	Histone H1.5	-9.7698	0.223512	4134200	2106700	2383.9	2383.9	2383.9	2383.9
P43276	Histone H1.5	0.0759947	0.422235	11005000	9229700	10203000	10312000	11309000	10463000
P43277	Histone H1.3	6.13403	0.42265	2383.9	2383.9	2383.9	2383.9	497500	2383.9
A2BH40	AT-rich interactive domain-containing protein 1A	-1.00391	0.277799	393120	392070	312890	122410	2383.9	422760
P43346	Deoxycytidine kinase	-0.513375	0.527585	1964300	3658600	2771100	3638400	2239900	2383.9
P43406	Integrin alpha-V;Integrin alpha-V heavy chain;Integrin alpha-V light chain	5.30207	0.42265	2383.9	2383.9	2383.9	2383.9	2383.9	277390
P45481	CREB-binding protein	0.39532	0.848762	2383.9	2383.9	86028	114650	2383.9	2383.9
P46061	Ran GTPase-activating protein 1	5.10645	0.000256281	2383.9	2383.9	319660	3679300	3699000	3798400
P46061	Ran GTPase-activating protein 1	1.88443	0.102478	2383.9	2383.9	319660	421620	535910	240280
P46062	Signal-induced proliferation-associated protein 1	-0.378539	0.328414	315110	516260	531680	260750	315810	471920
P46062	Signal-induced proliferation-associated protein 1	-7.07829	0.42265	2383.9	2383.9	961700	2383.9	2383.9	2383.9
P46062	Signal-induced proliferation-associated protein 1	1.06574	0.416668	28430	2383.9	68532	95221	2383.9	110350
P46062	Signal-induced proliferation-associated protein 1	-5.95365	0.42265	2383.9	438470	2383.9	2383.9	2383.9	2383.9
P46062	Signal-induced proliferation-associated protein 1	0.418587	0.768334	2383.9	2383.9	1142000	518890	406730	607170
A2BH40	AT-rich interactive domain-containing protein 1A	-7.39793	0.42265	1201400	2383.9	2383.9	2383.9	2383.9	2383.9
P46062	Signal-induced proliferation-associated protein 1	-1.18901	0.445052	660540	574290	2383.9	2383.9	537880	2383.9
P46467	Vacuolar protein sorting-associated protein 4B	-0.547492	0.672589	2383.9	516220	248390	203540	2383.9	318860
P46662	Merlin	0.169502	0.568065	675780	558910	831240	563110	816860	943520
P46664	Adenylosuccinate synthetase isozyme 2	-5.76411	0.42265	2383.9	383900	2383.9	2383.9	2383.9	2383.9
P46664	Adenylosuccinate synthetase isozyme 2	5.84908	0.42265	2383.9	2383.9	2383.9	407480	2383.9	2383.9
P46694	Radiation-inducible immediate-early gene IEX-1	4.87133	0.42265	2383.9	2383.9	2383.9	204560	2383.9	2383.9
P46737	Lys-63-specific deubiquitinase BRCC36	-3.01056	0.42265	52866	2383.9	2383.9	2383.9	2383.9	2383.9
P46935	E3 ubiquitin-protein ligase NEDD4	-0.954625	0.21482	1008600	2008300	1438900	2383.9	1072700	1224000
P46935	E3 ubiquitin-protein ligase NEDD4	-0.0778739	0.885836	558090	314890	1002100	621520	614930	540100
P46938	Transcriptional coactivator YAP1	1.57395	0.334013	3397200	188200	2383.9	6750600	582330	3348600
A2CG63	AT-rich interactive domain-containing protein 4B	5.83629	0.42265	2383.9	2383.9	2383.9	2383.9	2383.9	403840
P46938	Transcriptional coactivator YAP1	0.331371	0.395557	2021500	3410500	3433700	4910900	3533200	2710800
P46938	Transcriptional coactivator YAP1	-6.93847	0.42265	2383.9	872430	2383.9	2383.9	2383.9	2383.9
P46938	Transcriptional coactivator YAP1	-4.79025	0.42265	2383.9	2383.9	193120	2383.9	2383.9	2383.9
P46938	Transcriptional coactivator YAP1	-4.79025	0.42265	2383.9	2383.9	193120	2383.9	2383.9	2383.9
P46938	Transcriptional coactivator YAP1	1.7848	0.175924	686040	2383.9	2383.9	1302000	574480	503840
P47713	Cytosolic phospholipase A2;Phospholipase A2;Lysophospholipase	-4.21914	0.42265	2383.9	128430	2383.9	2383.9	2383.9	2383.9
P47754	F-actin-capping protein subunit alpha-2	1.02139	0.323545	219560	2383.9	91028	98595	192730	343970
P47757	F-actin-capping protein subunit beta	0.0889242	0.965356	2383.9	114930	2383.9	122540	2383.9	2383.9
P47809	Dual specificity mitogen-activated protein kinase kinase 4	0.245736	0.525954	1744000	3111400	2334800	3391100	1842100	3292200
P47810	Wee1-like protein kinase	-5.00927	0.267856	58886	169060	2383.9	2383.9	2383.9	2383.9
A2CG63	AT-rich interactive domain-containing protein 4B	1.04988	0.494766	452420	2383.9	2383.9	446350	497810	2383.9
P47856	Glutamine--fructose-6-phosphate aminotransferase [isomerizing] 1	0.365647	0.262018	5396700	6437800	3436300	6390700	7818300	5466800
P47911	60S ribosomal protein L6	-2.34158	0.0538264	745160	1415700	783980	2383.9	2383.9	576230
P47930	Fos-related antigen 2	0.679251	0.763531	2383.9	208800	2383.9	2383.9	337220	2383.9
P47930	Fos-related antigen 2	0.84302	0.253638	2383.9	511920	626770	510690	750160	786010
P47930	Fos-related antigen 2	7.50073	0.239082	2383.9	2383.9	2383.9	395820	2383.9	897050
P47930	Fos-related antigen 2	-0.127335	0.650737	23693000	15851000	17133000	13379000	17595000	20915000
P47930	Fos-related antigen 2	-8.36474	0.42265	2383.9	2383.9	2352700	2383.9	2383.9	2383.9
P47930	Fos-related antigen 2	-4.90546	0.42265	209570	2383.9	2383.9	2383.9	2383.9	2383.9
P47930	Fos-related antigen 2	-0.787058	0.435312	4238200	1218000	1433500	634250	2077000	1281500
P47941	Crk-like protein	-0.858239	0.711636	260390	2383.9	2383.9	2383.9	141500	2383.9
A2CG63	AT-rich interactive domain-containing protein 4B	-0.0763711	0.930927	112690	163630	73975	129180	200670	2383.9
P47941	Crk-like protein	0.209166	0.390012	1462500	1264800	1474100	2013800	1377700	1465400
P47955	60S acidic ribosomal protein P1	0.00681136	0.997075	14278000	1779000	2383.9	14727000	1406000	2383.9
P47955	60S acidic ribosomal protein P1	0.135491	0.930839	25535000	696250	1202900	19762000	2791100	7582400
P47963	60S ribosomal protein L13	-2.05821	0.528783	2383.9	2461100	2383.9	587320	2383.9	2383.9
P47963	60S ribosomal protein L13	3.5606	0.227769	2383.9	2383.9	124580	587320	2383.9	936480
P47963	60S ribosomal protein L13	-1.33529	0.405986	1620500	2100600	2383.9	1470900	2383.9	2383.9
P48024	Eukaryotic translation initiation factor 1	4.89999	0.42265	2383.9	2383.9	2383.9	2383.9	2383.9	208760
P48024	Eukaryotic translation initiation factor 1	0.408949	0.39565	666420	353550	277730	625120	693640	404220
P48193	Protein 4.1	5.0117	0.42265	2383.9	2383.9	2383.9	2383.9	225950	2383.9
P48193	Protein 4.1	0.924579	0.540975	2383.9	2383.9	205420	2383.9	209230	187350
A2A6A1	G patch domain-containing protein 8	-4.9117	0.42265	210500	2383.9	2383.9	2383.9	2383.9	2383.9
A2RSQ0	DENN domain-containing protein 5B	-5.49217	0.42265	2383.9	317130	2383.9	2383.9	2383.9	2383.9
P48377	MHC class II regulatory factor RFX1	-2.68524	0.42265	41231	2383.9	2383.9	2383.9	2383.9	2383.9
P48678	Prelamin-A/C;Lamin-A/C	0.9562	0.322573	16120000	1357100	42987000	53092000	48062000	16158000
P48678	Prelamin-A/C;Lamin-A/C	-0.902045	0.560433	33133000	35317000	2383.9	2383.9	2383.9	36626000
P48678	Prelamin-A/C;Lamin-A/C	-0.512319	0.429066	18065000	15615000	16469000	17673000	15863000	1623200
P48678	Prelamin-A/C;Lamin-A/C	11.005	0.42265	2383.9	2383.9	2383.9	2383.9	2383.9	14693000
P48678	Prelamin-A/C;Lamin-A/C	1.90734	0.14506	2450100	973230	2383.9	1436400	5586600	5827400
P48678	Prelamin-A/C;Lamin-A/C	0.297649	0.551777	2450100	973230	1830100	2533000	1263400	2660800
P48678	Prelamin-A/C;Lamin-A/C	0.142106	0.539472	1427600	993870	951660	1142000	1206700	1373600
P48678	Prelamin-A/C;Lamin-A/C	-0.607033	0.784998	305870	2383.9	2383.9	2383.9	2383.9	199180
P48678	Prelamin-A/C;Lamin-A/C	0.41678	0.500703	64717000	56105000	8330900	65601000	56587000	50224000
A2RSQ0	DENN domain-containing protein 5B	-3.57857	0.42265	2383.9	80673	2383.9	2383.9	2383.9	2383.9
P48678	Prelamin-A/C;Lamin-A/C	0.119722	0.877026	31421000	5715600	12761000	25501000	14641000	14073000
P48678	Prelamin-A/C;Lamin-A/C	-0.335341	0.426954	1626000	962440	1045400	838520	703750	1337900
P48678	Prelamin-A/C;Lamin-A/C	0.0554328	0.915184	411080	206800	203140	157830	372680	322670
P48678	Prelamin-A/C;Lamin-A/C	7.71982	0.42265	2383.9	2383.9	2383.9	1502900	2383.9	2383.9
P48678	Prelamin-A/C;Lamin-A/C	-0.723855	0.434867	2838200	12989000	6511700	6895700	3616300	3013700
P48678	Prelamin-A/C;Lamin-A/C	-1.51172	0.358604	2383.9	2295500	1842100	1447100	2383.9	2383.9
P48678	Prelamin-A/C;Lamin-A/C	-1.47437	0.372826	2383.9	559800	788830	2383.9	2383.9	481450
P48722;Q61316;Q61699	Heat shock 70 kDa protein 4L;Heat shock 70 kDa protein 4;Heat shock protein 105 kDa	-0.464875	0.685893	2383.9	365320	297460	289100	2383.9	190450
P48725	Pericentrin	-6.1017	0.42265	2383.9	2383.9	486370	2383.9	2383.9	2383.9
P48725	Pericentrin	6.53872	0.42265	2383.9	2383.9	2383.9	2383.9	2383.9	660140
A2RTL5	Arginine/serine-rich coiled-coil protein 2	-1.26902	0.19152	4144800	1827900	1813400	1703600	1524800	2383.9
P48725	Pericentrin	-0.0824888	0.888919	2698700	1616600	836480	1816900	976580	2072000
P48754	Breast cancer type 1 susceptibility protein homolog	5.62073	0.42265	2383.9	2383.9	2383.9	2383.9	347130	2383.9
P48754	Breast cancer type 1 susceptibility protein homolog	-0.548155	0.804808	2383.9	394940	2383.9	2383.9	2383.9	268590
P48755	Fos-related antigen 1	-1.09176	0.200935	4988900	2399200	2618700	1990000	2383.9	2702700
P48755	Fos-related antigen 1	-0.726744	0.749754	344280	2383.9	2383.9	2383.9	2383.9	206150
P48755	Fos-related antigen 1	-0.501264	0.320359	2363300	1750400	3508800	1081800	2465700	1837700
P48755	Fos-related antigen 1	-0.617021	0.406347	9032300	6561500	10233000	2383.9	7781200	9055900
P48962	ADP/ATP translocase 1	-5.42605	0.42265	302710	2383.9	2383.9	2383.9	2383.9	2383.9
P48962	ADP/ATP translocase 1	5.07722	0.42265	2383.9	2383.9	2383.9	2383.9	2383.9	236670
P48962;P51881	ADP/ATP translocase 1;ADP/ATP translocase 2;ADP/ATP translocase 2, N-terminally processed	-4.1514	0.42265	122320	2383.9	2383.9	2383.9	2383.9	2383.9
A3KGB4	TBC1 domain family member 8B	-0.117602	0.948973	2383.9	2383.9	43085	39339	2383.9	2383.9
P48972	Myb-related protein B	-0.511621	0.81644	373440	2383.9	2383.9	260520	2383.9	2383.9
P48972	Myb-related protein B	-0.896202	0.332323	715970	407190	292110	525300	2383.9	232740
P49117	Nuclear receptor subfamily 2 group C member 2	-6.34393	0.42265	576160	2383.9	2383.9	2383.9	2383.9	2383.9
P49117	Nuclear receptor subfamily 2 group C member 2	-0.0816715	0.969098	2383.9	2383.9	242880	2383.9	2383.9	229250
P49282	Natural resistance-associated macrophage protein 2	4.02513	0.190183	2383.9	2383.9	2383.9	64060	2383.9	49994
P49312	Heterogeneous nuclear ribonucleoprotein A1;Heterogeneous nuclear ribonucleoprotein A1, N-terminally processed	-4.95325	0.42265	216790	2383.9	2383.9	2383.9	2383.9	2383.9
P49312	Heterogeneous nuclear ribonucleoprotein A1;Heterogeneous nuclear ribonucleoprotein A1, N-terminally processed	-4.80952	0.42265	2383.9	195780	2383.9	2383.9	2383.9	2383.9
P49312	Heterogeneous nuclear ribonucleoprotein A1;Heterogeneous nuclear ribonucleoprotein A1, N-terminally processed	5.16412	0.42265	2383.9	2383.9	2383.9	2383.9	2383.9	251660
P49312	Heterogeneous nuclear ribonucleoprotein A1;Heterogeneous nuclear ribonucleoprotein A1, N-terminally processed	0.197017	0.862335	2841500	4434600	9176900	1908700	3106800	13845000
P49312	Heterogeneous nuclear ribonucleoprotein A1;Heterogeneous nuclear ribonucleoprotein A1, N-terminally processed	0.707359	0.760612	2383.9	2383.9	5442500	2383.9	2383.9	8889600
A3KGF9	Uncharacterized protein C15orf52 homolog	-6.15394	0.42265	504480	2383.9	2383.9	2383.9	2383.9	2383.9
P49312	Heterogeneous nuclear ribonucleoprotein A1;Heterogeneous nuclear ribonucleoprotein A1, N-terminally processed	5.34449	0.42265	2383.9	2383.9	2383.9	2383.9	2383.9	285810
P49312	Heterogeneous nuclear ribonucleoprotein A1;Heterogeneous nuclear ribonucleoprotein A1, N-terminally processed	5.34449	0.42265	2383.9	2383.9	2383.9	2383.9	2383.9	285810
P49452	Centromere protein C	0.273012	0.723965	539120	540040	2383.9	386410	561900	358550
P49452	Centromere protein C	-0.398006	0.0589656	1528100	1478000	1844300	1056900	1364300	1259800
P49452	Centromere protein C	-6.29272	0.42265	2383.9	555900	2383.9	2383.9	2383.9	2383.9
P49452	Centromere protein C	0.60689	0.416522	523150	2383.9	710010	559960	642840	678900
P49586	Choline-phosphate cytidylyltransferase A	-7.25918	0.42265	2383.9	1090800	2383.9	2383.9	2383.9	2383.9
P49586	Choline-phosphate cytidylyltransferase A	-7.46363	0.42265	1257600	2383.9	2383.9	2383.9	2383.9	2383.9
P49586	Choline-phosphate cytidylyltransferase A	-7.10551	0.42265	2383.9	2383.9	980110	2383.9	2383.9	2383.9
P49586	Choline-phosphate cytidylyltransferase A	7.60597	0.42265	2383.9	2383.9	2383.9	2383.9	1388500	2383.9
A3KGF9	Uncharacterized protein C15orf52 homolog	6.02879	0.184738	2383.9	2383.9	2383.9	219620	2383.9	244930
P49586	Choline-phosphate cytidylyltransferase A	-0.358118	0.663816	1080300	1386700	1122400	1789100	2383.9	1008900
P49586	Choline-phosphate cytidylyltransferase A	0.106846	0.960712	2945600	2383.9	2383.9	3172400	2383.9	2383.9
P49586	Choline-phosphate cytidylyltransferase A	0.938395	0.6947	220550	2383.9	2383.9	427030	2383.9	2383.9
P49710	Hematopoietic lineage cell-specific protein	0.283048	0.357845	2527800	2770300	2934400	4317800	3044400	2654800
P49769	Presenilin-1;Presenilin-1 NTF subunit;Presenilin-1 CTF subunit;Presenilin-1 CTF12	-8.21982	0.42265	2127400	2383.9	2383.9	2383.9	2383.9	2383.9
P50136	2-oxoisovalerate dehydrogenase subunit alpha, mitochondrial	-0.757506	0.309113	3053600	2035400	1854800	2383.9	2037600	2067400
P50136	2-oxoisovalerate dehydrogenase subunit alpha, mitochondrial	-6.49218	0.42265	639030	2383.9	2383.9	2383.9	2383.9	2383.9
P50580	Proliferation-associated protein 2G4	2.78645	0.42265	2383.9	2383.9	2383.9	2383.9	44574	2383.9
P50580	Proliferation-associated protein 2G4	-0.319612	0.257517	6562800	8392600	8756500	5976100	4890900	8133000
P51125	Calpastatin	0.0579438	0.714279	487460	646190	549810	646550	523730	582170
A3KGF9	Uncharacterized protein C15orf52 homolog	-6.55422	0.42265	667320	2383.9	2383.9	2383.9	2383.9	2383.9
P51125	Calpastatin	3.23439	0.42265	2383.9	2383.9	2383.9	62539	2383.9	2383.9
P51125	Calpastatin	6.82422	0.42265	2383.9	2383.9	2383.9	805640	2383.9	2383.9
P51125	Calpastatin	-4.85449	0.42265	2383.9	202130	2383.9	2383.9	2383.9	2383.9
P51150	Ras-related protein Rab-7a	-1.53805	0.348559	157700	2383.9	108650	87771	2383.9	2383.9
P51150	Ras-related protein Rab-7a	0.380041	0.735394	979800	374210	185330	820580	2383.9	1180300
P51612	DNA repair protein complementing XP-C cells homolog	2.19446	0.389413	2383.9	2383.9	370670	2383.9	351560	1364500
P51660	Peroxisomal multifunctional enzyme type 2;(3R)-hydroxyacyl-CoA dehydrogenase;Enoyl-CoA hydratase 2	-5.21568	0.42265	2383.9	260990	2383.9	2383.9	2383.9	2383.9
P51859	Hepatoma-derived growth factor	-0.250346	0.717749	9341500	4761800	3092600	7294600	4752300	2409600
P51859	Hepatoma-derived growth factor	0.794326	0.610563	4799500	2383.9	2383.9	3778700	2383.9	4550800
P51859	Hepatoma-derived growth factor	0.711699	0.620353	5155900	239420	2383.9	3939900	349290	4550800
A3KGF9	Uncharacterized protein C15orf52 homolog	5.71271	0.185735	2383.9	2383.9	2383.9	199970	2383.9	172710
P51912	Neutral amino acid transporter B(0)	9.94233	0.186197	2383.9	2383.9	2383.9	2383.9	3230800	3803200
P51912	Neutral amino acid transporter B(0)	-0.158487	0.724288	1421300	972640	619150	681110	852510	1166000
P51912	Neutral amino acid transporter B(0)	-1.01508	0.507989	2383.9	414570	367560	2383.9	383410	2383.9
P51954	Serine/threonine-protein kinase Nek1	-4.33582	0.42265	139650	2383.9	2383.9	2383.9	2383.9	2383.9
P51954	Serine/threonine-protein kinase Nek1	-0.567256	0.799003	2383.9	426360	2383.9	2383.9	286200	2383.9
P52293	Importin subunit alpha-1	-1.03896	0.353898	1715200	6346700	2526800	3053200	2383.9	2097700
P52479	Ubiquitin carboxyl-terminal hydrolase 10	-1.6344	0.158765	2612900	3771100	3905700	2383.9	3309600	2383.9
P52479	Ubiquitin carboxyl-terminal hydrolase 10	-0.529692	0.206394	818860	525080	495320	452130	434750	387180
P52483	Ubiquitin-conjugating enzyme E2 E3	2.71054	0.42265	2383.9	2383.9	2383.9	42045	2383.9	2383.9
P52592	Sphingosine 1-phosphate receptor 2	5.1439	0.42265	2383.9	2383.9	2383.9	2383.9	2383.9	248090
A3KGF9	Uncharacterized protein C15orf52 homolog	5.71271	0.185735	2383.9	2383.9	2383.9	199970	2383.9	172710
P52734	FYVE, RhoGEF and PH domain-containing protein 1	5.85142	0.42265	2383.9	2383.9	2383.9	408150	2383.9	2383.9
P52734	FYVE, RhoGEF and PH domain-containing protein 1	-5.18368	0.42265	255160	2383.9	2383.9	2383.9	2383.9	2383.9
P52927	High mobility group protein HMGI-C	-2.25868	0.0681073	274580	582440	688220	2383.9	2383.9	318130
P52927	High mobility group protein HMGI-C	-5.38778	0.42265	2383.9	294660	2383.9	2383.9	2383.9	2383.9
P52927	High mobility group protein HMGI-C	-0.422708	0.568412	1978500	4629800	6705500	1352000	5460000	3120400
P52927	High mobility group protein HMGI-C	-0.530157	0.130009	6671400	7380000	7458700	4140400	6798200	3956700
P53349	Mitogen-activated protein kinase kinase kinase 1	-0.934311	0.576102	2383.9	207600	86825	150550	2383.9	2383.9
P53349	Mitogen-activated protein kinase kinase kinase 1	-0.331458	0.877627	2383.9	324900	2383.9	2383.9	257230	2383.9
P53349	Mitogen-activated protein kinase kinase kinase 1	-8.01156	0.42265	2383.9	2383.9	1840800	2383.9	2383.9	2383.9
P53564	Homeobox protein cut-like 1	-8.573	0.42265	2383.9	2718800	2383.9	2383.9	2383.9	2383.9
A3KGF9	Uncharacterized protein C15orf52 homolog	-5.56207	0.42265	2383.9	333110	2383.9	2383.9	2383.9	2383.9
P53564	Homeobox protein cut-like 1	-0.253912	0.318774	1346300	1366100	1475400	970570	1029000	1512400
P53564	Homeobox protein cut-like 1	5.90108	0.42265	2383.9	2383.9	2383.9	2383.9	422610	2383.9
P53564	Homeobox protein cut-like 1	4.98367	0.42265	2383.9	2383.9	2383.9	2383.9	2383.9	221510
P53564	Homeobox protein cut-like 1	-6.48421	0.185254	298170	339700	2383.9	2383.9	2383.9	2383.9
P53569	CCAAT/enhancer-binding protein zeta	-5.86606	0.42265	2383.9	412360	2383.9	2383.9	2383.9	2383.9
P53668	LIM domain kinase 1	-4.83998	0.42265	2383.9	200060	2383.9	2383.9	2383.9	2383.9
P53986	Monocarboxylate transporter 1	-0.263519	0.467076	1991100	1545700	1301700	990430	1178200	1862100
P53986	Monocarboxylate transporter 1	-0.019926	0.981399	817370	2862900	3529200	593580	4205400	2311600
P53986	Monocarboxylate transporter 1	-0.494671	0.289903	12969000	9745000	6163300	6703000	7424100	6367800
P53986	Monocarboxylate transporter 1	-0.253612	0.217701	773530	1055300	1011200	767880	768630	845690
A2A6T1	Cerebellar degeneration-related protein 2-like	-6.43603	0.185862	285110	331730	2383.9	2383.9	2383.9	2383.9
A3KGF9	Uncharacterized protein C15orf52 homolog	6.24196	0.232316	2383.9	2383.9	2383.9	366190	2383.9	172710
P53986	Monocarboxylate transporter 1	-5.40264	0.42265	297760	2383.9	2383.9	2383.9	2383.9	2383.9
P53995	Anaphase-promoting complex subunit 1	5.39483	0.231088	2383.9	2383.9	2383.9	201720	2383.9	96791
P53995	Anaphase-promoting complex subunit 1	-0.269672	0.422894	3595000	3597400	3670300	4236600	2321100	2453000
P54071	Isocitrate dehydrogenase [NADP], mitochondrial	0.111285	0.956682	2383.9	113950	2383.9	123470	2383.9	2383.9
P54103	DnaJ homolog subfamily C member 2;DnaJ homolog subfamily C member 2, N-terminally processed	-2.75297	0.42265	43442	2383.9	2383.9	2383.9	2383.9	2383.9
P54103	DnaJ homolog subfamily C member 2;DnaJ homolog subfamily C member 2, N-terminally processed	0.243884	0.567249	3499100	1924500	2136000	3882300	3106500	1963100
P54103	DnaJ homolog subfamily C member 2;DnaJ homolog subfamily C member 2, N-terminally processed	0.346428	0.602588	1555100	1977100	234410	1733000	1092800	1963100
P54227	Stathmin	0.391529	0.463968	1964200	1211100	1129300	2753900	1150200	1742600
P54227	Stathmin	-0.0592043	0.88254	8189100	17542000	12862000	15921000	11176000	9944400
P54276	DNA mismatch repair protein Msh6	-4.23283	0.42265	2383.9	129700	2383.9	2383.9	2383.9	2383.9
A3KGV1	Outer dense fiber protein 2	5.05336	0.42265	2383.9	2383.9	2383.9	2383.9	2383.9	232710
P54276	DNA mismatch repair protein Msh6	-0.215827	0.921021	2011100	2383.9	2383.9	1731000	2383.9	2383.9
P54276	DNA mismatch repair protein Msh6	0.335614	0.874821	176360	2383.9	2383.9	2383.9	223800	2383.9
P54279	Mismatch repair endonuclease PMS2	-6.46396	0.0347216	152900	286880	191550	2383.9	2383.9	2383.9
P54726	UV excision repair protein RAD23 homolog A	-7.15602	0.42265	2383.9	1015200	2383.9	2383.9	2383.9	2383.9
P54729	NEDD8 ultimate buster 1	3.91122	0.42265	2383.9	2383.9	2383.9	102830	2383.9	2383.9
P54731	FAS-associated factor 1	-7.56831	0.42265	2383.9	1352600	2383.9	2383.9	2383.9	2383.9
P54731	FAS-associated factor 1	-4.57321	0.42265	165480	2383.9	2383.9	2383.9	2383.9	2383.9
P54731	FAS-associated factor 1	-0.530303	0.512193	1258500	1582600	1144800	1773300	2383.9	984190
P54761	Ephrin type-B receptor 4	-0.0427243	0.9685	697950	635170	2383.9	2383.9	634490	659660
P54761	Ephrin type-B receptor 4	-7.16025	0.187898	457380	2383.9	563200	2383.9	2383.9	2383.9
A6H5X4	PHD finger protein 11	-4.53325	0.42265	2383.9	2383.9	160830	2383.9	2383.9	2383.9
P54761	Ephrin type-B receptor 4	-5.47871	0.42265	314140	2383.9	2383.9	2383.9	2383.9	2383.9
P54763	Ephrin type-B receptor 2	4.83907	0.42265	2383.9	2383.9	2383.9	2383.9	199930	2383.9
P54775	26S protease regulatory subunit 6B	-3.32531	0.42265	66917	2383.9	2383.9	2383.9	2383.9	2383.9
P55012	Solute carrier family 12 member 2	0.331283	0.878139	2383.9	2383.9	304880	384810	2383.9	2383.9
P55012	Solute carrier family 12 member 2	0.115167	0.592286	1436500	1309000	1300200	1137300	1504700	1739900
P55012	Solute carrier family 12 member 2	-1.18441	0.64398	978400	2383.9	2383.9	2383.9	2383.9	427830
P55200;Q811J3	Histone-lysine N-methyltransferase 2A;MLL cleavage product N320;MLL cleavage product C180;Iron-responsive element-binding protein 2	-6.2537	0.42265	540940	2383.9	2383.9	2383.9	2383.9	2383.9
P55200	Histone-lysine N-methyltransferase 2A;MLL cleavage product N320;MLL cleavage product C180	4.7549	0.42265	2383.9	2383.9	2383.9	2383.9	2383.9	188330
P55200	Histone-lysine N-methyltransferase 2A;MLL cleavage product N320;MLL cleavage product C180	-0.593523	0.427897	845610	1023700	859380	2383.9	1039300	766680
P55200	Histone-lysine N-methyltransferase 2A;MLL cleavage product N320;MLL cleavage product C180	-1.516	0.474776	100550	407480	2383.9	2383.9	2383.9	173700
A6H5X4	PHD finger protein 11	4.671	0.42265	2383.9	2383.9	2383.9	2383.9	2383.9	177420
P55200	Histone-lysine N-methyltransferase 2A;MLL cleavage product N320;MLL cleavage product C180	-0.0578742	0.84156	535240	768050	453260	482090	646490	558900
P55200	Histone-lysine N-methyltransferase 2A;MLL cleavage product N320;MLL cleavage product C180	-7.20948	0.42265	2383.9	1053700	2383.9	2383.9	2383.9	2383.9
P55200	Histone-lysine N-methyltransferase 2A;MLL cleavage product N320;MLL cleavage product C180	0.0607704	0.976898	203030	2383.9	2383.9	2383.9	2383.9	211970
P55200	Histone-lysine N-methyltransferase 2A;MLL cleavage product N320;MLL cleavage product C180	0.014421	0.985912	461380	563120	2383.9	337430	361890	337880
P55200	Histone-lysine N-methyltransferase 2A;MLL cleavage product N320;MLL cleavage product C180	-4.58519	0.42265	2383.9	166900	2383.9	2383.9	2383.9	2383.9
P55284	Cadherin-5	1.28054	0.279103	315350	2383.9	2383.9	302150	222070	253440
P55937	Golgin subfamily A member 3	-0.311511	0.886604	2383.9	1044600	2383.9	2383.9	840810	2383.9
P56183	Ribosomal RNA processing protein 1 homolog A	3.72142	0.42265	2383.9	2383.9	2383.9	89566	2383.9	2383.9
P56212	cAMP-regulated phosphoprotein 19	9.10826	0.0208659	2383.9	2383.9	2383.9	1442000	1567900	937120
P56212;P60840	cAMP-regulated phosphoprotein 19;Alpha-endosulfine	-0.0919117	0.819627	1075800	1009400	839880	1341000	832570	570970
A6H5Y1	M-phase phosphoprotein 9	0.116006	0.956534	2383.9	2383.9	316500	2383.9	343400	2383.9
P56480	ATP synthase subunit beta, mitochondrial	-3.2995	0.42265	2383.9	65646	2383.9	2383.9	2383.9	2383.9
P56485	Atypical chemokine receptor 3	-0.10196	0.930103	413790	2383.9	396620	2383.9	505800	249150
P56695	Wolframin	0.35365	0.711628	2383.9	3063900	1224800	2163800	2250100	1069200
P56695	Wolframin	-0.23831	0.630569	1152000	2272300	1174600	1267000	1739600	892060
P56726	Smoothened homolog	0.915493	0.544806	221110	2383.9	2383.9	211570	2383.9	212100
P57776	Elongation factor 1-delta	-0.360185	0.168283	1338800	1196800	1579500	1321000	1044800	840130
P57776	Elongation factor 1-delta	2.51005	0.42265	2383.9	2383.9	2383.9	2383.9	35971	2383.9
P57780;Q7TPR4;O88990	Alpha-actinin-4;Alpha-actinin-1;Alpha-actinin-3	-0.131284	0.87617	2393600	2352300	1782100	2320300	2383.9	3637500
P57780;Q7TPR4;O88990	Alpha-actinin-4;Alpha-actinin-1;Alpha-actinin-3	-5.01214	0.42265	226020	2383.9	2383.9	2383.9	2383.9	2383.9
P58252	Elongation factor 2	-0.321959	0.755794	402210	1864600	438760	1127400	436010	601000
A6H619	PHD and RING finger domain-containing protein 1	-0.169533	0.937767	2003900	2383.9	2383.9	1781200	2383.9	2383.9
P58334	Krueppel-like factor 16	-0.570582	0.799536	748810	2383.9	2383.9	2383.9	2383.9	502650
P58334	Krueppel-like factor 16	3.68664	0.42265	2383.9	2383.9	2383.9	87319	2383.9	2383.9
P58334	Krueppel-like factor 16	3.68664	0.42265	2383.9	2383.9	2383.9	87319	2383.9	2383.9
P58462	Forkhead box protein P1	0.773914	0.728489	2383.9	2383.9	84236	2383.9	2383.9	147420
P58466	Carboxy-terminal domain RNA polymerase II polypeptide A small phosphatase 1	-3.0565	0.42265	2383.9	54731	2383.9	2383.9	2383.9	2383.9
P58468	Protein FAM207A	1.58606	0.342901	2397500	2383.9	2383.9	2383.9	3209900	4000000
P58686	UPF0184 protein C9orf16 homolog	1.28759	0.411546	2383.9	2383.9	614560	758660	2383.9	750860
P58742	Aladin	-0.108486	0.622448	11398000	8932500	7450200	8346700	8310900	9110700
P58771	Tropomyosin alpha-1 chain	-0.4124	0.851046	639810	2383.9	2383.9	2383.9	2383.9	479550
P58801	Receptor-interacting serine/threonine-protein kinase 2	4.54566	0.42265	2383.9	2383.9	2383.9	162260	2383.9	2383.9
A6H619	PHD and RING finger domain-containing protein 1	-4.82682	0.42265	2383.9	198200	2383.9	2383.9	2383.9	2383.9
P58802	TBC1 domain family member 10A	0.0940925	0.753203	1032300	705290	1252300	858990	1270100	1062300
P58871	182 kDa tankyrase-1-binding protein	-0.0378833	0.916677	956200	1507200	1127300	1002600	886340	1608700
P58871	182 kDa tankyrase-1-binding protein	0.728903	0.417139	575860	2383.9	801580	1232500	520280	534110
P58871	182 kDa tankyrase-1-binding protein	-7.55292	0.42265	2383.9	1338200	2383.9	2383.9	2383.9	2383.9
P58871	182 kDa tankyrase-1-binding protein	0.873462	0.272216	1213300	2383.9	2097700	2072400	1446300	2551600
P58871	182 kDa tankyrase-1-binding protein	-8.20246	0.42265	2383.9	2101900	2383.9	2383.9	2383.9	2383.9
P58871	182 kDa tankyrase-1-binding protein	0.124212	0.626182	1558800	1626500	973200	1353600	1490300	1688500
P58871	182 kDa tankyrase-1-binding protein	-6.46941	0.42265	628950	2383.9	2383.9	2383.9	2383.9	2383.9
P58871	182 kDa tankyrase-1-binding protein	1.20381	0.146704	1130400	2383.9	903970	1896600	860790	1934200
P58871	182 kDa tankyrase-1-binding protein	7.71239	0.18496	2383.9	2383.9	2383.9	704130	2383.9	793410
A6H619	PHD and RING finger domain-containing protein 1	-0.876229	0.592662	2383.9	737880	377870	2383.9	604380	2383.9
P58871	182 kDa tankyrase-1-binding protein	-0.0226015	0.83838	586240	712670	710210	626160	698600	653130
P58871	182 kDa tankyrase-1-binding protein	-7.117	0.42265	2383.9	987980	2383.9	2383.9	2383.9	2383.9
P58871	182 kDa tankyrase-1-binding protein	-0.593006	0.426217	594730	669540	387630	528770	563990	2383.9
P58871	182 kDa tankyrase-1-binding protein	6.04508	0.42265	2383.9	2383.9	2383.9	2383.9	467470	2383.9
P58871	182 kDa tankyrase-1-binding protein	1.06863	0.150434	2383.9	1595200	1464100	2355700	1834700	2231300
P58871	182 kDa tankyrase-1-binding protein	-4.95501	0.42265	2383.9	217060	2383.9	2383.9	2383.9	2383.9
P58871	182 kDa tankyrase-1-binding protein	-0.119829	0.62872	3029600	4125100	2611500	3238400	2814400	2935000
P58871	182 kDa tankyrase-1-binding protein	-0.600097	0.605333	1426600	1614800	2383.9	1014000	991630	2383.9
P58871	182 kDa tankyrase-1-binding protein	0.781062	0.237082	3516100	2570100	2722600	7400300	3008400	4728300
P58929	Glucocorticoid modulatory element-binding protein 2	-1.26443	0.614143	2383.9	151260	2383.9	60181	2383.9	2383.9
A6H619	PHD and RING finger domain-containing protein 1	-0.648282	0.435064	877250	558070	329310	553760	2383.9	569760
P59017	Bcl-2-like protein 13	0.104043	0.71679	2270100	1681000	2559900	2289400	1792700	2915800
P59017	Bcl-2-like protein 13	6.95526	0.42265	2383.9	2383.9	2383.9	2383.9	882700	2383.9
P59017	Bcl-2-like protein 13	9.45017	0.186306	2383.9	2383.9	2383.9	2292600	2383.9	2707600
P59114	Phosphorylated CTD-interacting factor 1	-0.0739284	0.798668	286010	407770	347810	391800	371920	225840
P59114	Phosphorylated CTD-interacting factor 1	5.93689	0.42265	2383.9	2383.9	2383.9	2383.9	2383.9	433350
P59178	Lethal(3)malignant brain tumor-like protein 2	-1.05086	0.499766	2383.9	2863900	3411300	2383.9	2383.9	3025300
P59242	Cingulin	-6.08764	0.192672	2383.9	278210	205780	2383.9	2383.9	2383.9
P59242	Cingulin	4.19929	0.42265	2383.9	2383.9	2383.9	2383.9	2383.9	126610
P59328	WD repeat and HMG-box DNA-binding protein 1	-6.08956	0.190127	2383.9	211570	273070	2383.9	2383.9	2383.9
P59598	Putative Polycomb group protein ASXL1	-3.50535	0.42265	2383.9	76445	2383.9	2383.9	2383.9	2383.9
A6H6A9	Rab GTPase-activating protein 1-like	-6.92478	0.205551	331050	535480	2383.9	2383.9	2383.9	2383.9
P59672	Ankyrin repeat and SAM domain-containing protein 1A	0.147844	0.945028	2383.9	438090	2383.9	2383.9	2383.9	485880
P59759	MKL/myocardin-like protein 2	-7.21668	0.42265	2383.9	1059000	2383.9	2383.9	2383.9	2383.9
P59764	Dedicator of cytokinesis protein 4	-3.92921	0.42265	104180	2383.9	2383.9	2383.9	2383.9	2383.9
P59764	Dedicator of cytokinesis protein 4	-0.731245	0.745705	2383.9	231440	2383.9	137520	2383.9	2383.9
P59808	SAM and SH3 domain-containing protein 1	-4.30543	0.42265	2383.9	136640	2383.9	2383.9	2383.9	2383.9
P59808	SAM and SH3 domain-containing protein 1	0.0483416	0.982138	2383.9	1254200	2383.9	1297100	2383.9	2383.9
P59808	SAM and SH3 domain-containing protein 1	-7.57642	0.185094	2383.9	638880	723760	2383.9	2383.9	2383.9
P59808	SAM and SH3 domain-containing protein 1	-0.408133	0.850959	2383.9	2383.9	344580	2383.9	2383.9	258500
P59941	NAD-dependent protein deacetylase sirtuin-6	-0.517788	0.814323	2383.9	2383.9	364050	252830	2383.9	2383.9
P59997	Lysine-specific demethylase 2A	-7.68906	0.42265	2383.9	1471100	2383.9	2383.9	2383.9	2383.9
A2A791	Zinc finger MYM-type protein 4	-0.0104608	0.992464	329360	270360	2383.9	242670	2383.9	352700
A6H8H2	DENN domain-containing protein 4C	-0.120593	0.920555	911820	820660	2383.9	1128500	464860	2383.9
P59997	Lysine-specific demethylase 2A	-6.29138	0.42265	2383.9	555380	2383.9	2383.9	2383.9	2383.9
P59997	Lysine-specific demethylase 2A	5.4884	0.42265	2383.9	2383.9	2383.9	316290	2383.9	2383.9
P59997	Lysine-specific demethylase 2A	-0.0627789	0.976523	2383.9	406910	2383.9	2383.9	389380	2383.9
P59997	Lysine-specific demethylase 2A	1.95255	0.272176	104320	2383.9	2383.9	2383.9	219050	200800
P60330	Separin	-7.86853	0.42265	1666600	2383.9	2383.9	2383.9	2383.9	2383.9
P60330	Separin	-0.312558	0.777069	2383.9	1948000	1870200	1577400	2383.9	1496600
P60335	Poly(rC)-binding protein 1	8.22887	0.278612	2383.9	2383.9	2383.9	1682900	223520	239170
P60335	Poly(rC)-binding protein 1	-7.04646	0.42265	940610	2383.9	2383.9	2383.9	2383.9	2383.9
P60335	Poly(rC)-binding protein 1	-0.658458	0.450279	2423800	8415000	3354600	2754500	3392300	2845500
P60521	Gamma-aminobutyric acid receptor-associated protein-like 2	-6.05159	0.224704	158830	313160	2383.9	2383.9	2383.9	2383.9
A6H8H2	DENN domain-containing protein 4C	-2.43865	0.42265	2383.9	34004	2383.9	2383.9	2383.9	2383.9
P60710	Actin, cytoplasmic 1;Actin, cytoplasmic 1, N-terminally processed	-0.0202859	0.991782	2383.9	72939	2383.9	71854	2383.9	2383.9
P60710;P63268;P62737;P63260;P68134;P68033	Actin, cytoplasmic 1;Actin, cytoplasmic 1, N-terminally processed;Actin, gamma-enteric smooth muscle;Actin, aortic smooth muscle;Actin, cytoplasmic 2;Actin, cytoplasmic 2, N-terminally processed;Actin, alpha skeletal muscle;Actin, alpha cardiac muscle 1	3.50551	0.42265	2383.9	2383.9	2383.9	2383.9	2383.9	76454
P60710;P63268;P62737;P63260;P68134;P68033;Q8BFZ3	Actin, cytoplasmic 1;Actin, cytoplasmic 1, N-terminally processed;Actin, gamma-enteric smooth muscle;Actin, aortic smooth muscle;Actin, cytoplasmic 2;Actin, cytoplasmic 2, N-terminally processed;Actin, alpha skeletal muscle;Actin, alpha cardiac muscle 1;Beta-actin-like protein 2	-1.11419	0.395833	2615400	935440	1309800	2240600	2383.9	2383.9
P60867	40S ribosomal protein S20	-4.10397	0.42265	118210	2383.9	2383.9	2383.9	2383.9	2383.9
P60904	DnaJ homolog subfamily C member 5	1.30117	0.531756	12288000	2383.9	2383.9	24755000	2383.9	5535600
P61087	Ubiquitin-conjugating enzyme E2 K	2.39202	0.42265	2383.9	2383.9	2383.9	32771	2383.9	2383.9
P61205;P84078;Q8BSL7	ADP-ribosylation factor 3;ADP-ribosylation factor 1;ADP-ribosylation factor 2	5.32696	0.42265	2383.9	2383.9	2383.9	282300	2383.9	2383.9
P61290	Proteasome activator complex subunit 3	6.2537	0.42265	2383.9	2383.9	2383.9	540940	2383.9	2383.9
P61460	DEP domain-containing protein 5	2.19142	0.42265	2383.9	2383.9	2383.9	27898	2383.9	2383.9
P61460	DEP domain-containing protein 5	3.63317	0.42265	2383.9	2383.9	2383.9	2383.9	2383.9	83969
A6X8Z5	Rho GTPase-activating protein 31	-7.45935	0.00188201	434340	440800	383490	2383.9	2383.9	2383.9
P61750	ADP-ribosylation factor 4	0.051502	0.920461	148750	80881	49265	99090	81582	108360
P61807	Stannin	1.35444	0.599931	2383.9	2383.9	62866	2383.9	168170	2383.9
P61979	Heterogeneous nuclear ribonucleoprotein K	0.685053	0.765768	768710	2383.9	2383.9	2383.9	2383.9	1238800
P61979	Heterogeneous nuclear ribonucleoprotein K	1.76337	0.12651	1348100	747930	2383.9	3580800	1130600	2412500
P61979	Heterogeneous nuclear ribonucleoprotein K	1.16506	0.31557	1266700	158490	267840	2204000	556290	1036200
P61979	Heterogeneous nuclear ribonucleoprotein K	7.41564	0.42265	2383.9	2383.9	2383.9	2383.9	2383.9	1216300
P61982	14-3-3 protein gamma;14-3-3 protein gamma, N-terminally processed	4.10549	0.42265	2383.9	2383.9	2383.9	2383.9	2383.9	118340
P62046	Leucine-rich repeat and calponin homology domain-containing protein 1	-6.67421	0.42265	2383.9	2383.9	725610	2383.9	2383.9	2383.9
P62046	Leucine-rich repeat and calponin homology domain-containing protein 1	0.727419	0.39825	337870	776850	2383.9	810760	540890	497910
P62071	Ras-related protein R-Ras2	-0.00936462	0.945419	11148000	9985600	10520000	10276000	12036000	9136800
A6X8Z5	Rho GTPase-activating protein 31	-0.606757	0.108263	972610	805050	603440	535460	421430	606710
P62075	Mitochondrial import inner membrane translocase subunit Tim13	5.11617	0.183564	2383.9	2383.9	2383.9	124300	121360	2383.9
P62141	Serine/threonine-protein phosphatase PP1-beta catalytic subunit	0.770422	0.555682	2383.9	26183	2383.9	20390	2383.9	30021
P62141	Serine/threonine-protein phosphatase PP1-beta catalytic subunit	-8.30406	0.42265	2383.9	2255600	2383.9	2383.9	2383.9	2383.9
P62259	14-3-3 protein epsilon	-0.747038	0.672973	1911000	633280	2383.9	2383.9	1512600	2383.9
P62259	14-3-3 protein epsilon	4.31813	0.42265	2383.9	2383.9	2383.9	137890	2383.9	2383.9
P62274	40S ribosomal protein S29	-4.05238	0.42265	113890	2383.9	2383.9	2383.9	2383.9	2383.9
P62484	Abl interactor 2	8.71625	0.186908	2383.9	2383.9	2383.9	1640200	1365300	2383.9
P62702	40S ribosomal protein S4, X isoform	1.15283	0.64223	2383.9	105130	2383.9	239590	2383.9	2383.9
P62717	60S ribosomal protein L18a	-0.297238	0.881764	715250	2383.9	76002	2383.9	641100	2383.9
P62717	60S ribosomal protein L18a	-1.41575	0.385075	543920	2383.9	390150	2383.9	2383.9	346230
A6X919	Probable C-mannosyltransferase DPY19L1	9.18223	0.42265	2383.9	2383.9	2383.9	2383.9	4149900	2383.9
P62751	60S ribosomal protein L23a	0.490282	0.520516	921400	2383.9	732590	588430	752440	985870
P62754	40S ribosomal protein S6	-8.34645	0.42265	2323000	2383.9	2383.9	2383.9	2383.9	2383.9
P62754	40S ribosomal protein S6	-0.44616	0.84105	2323000	2383.9	2383.9	2383.9	2383.9	1703800
P62754	40S ribosomal protein S6	7.90029	0.42265	2383.9	2383.9	2383.9	2383.9	2383.9	1703800
P62806	Histone H4	0.173383	0.862104	27243000	2383.9	9688200	13232000	13313000	15105000
P62821	Ras-related protein Rab-1A	5.6748	0.42265	2383.9	2383.9	2383.9	2383.9	360570	2383.9
P62821	Ras-related protein Rab-1A	-0.197341	0.864325	495510	283060	2383.9	2383.9	360570	318160
P62827	GTP-binding nuclear protein Ran	-7.1705	0.18472	485980	541890	2383.9	2383.9	2383.9	2383.9
P62855	40S ribosomal protein S26	1.49252	0.574209	2383.9	2383.9	45459	2383.9	2383.9	136560
P62908	40S ribosomal protein S3	-2.71617	0.42265	42228	2383.9	2383.9	2383.9	2383.9	2383.9
A6X919	Probable C-mannosyltransferase DPY19L1	-0.220926	0.205841	4703700	4154300	4331400	3081500	4149900	4085300
P62908	40S ribosomal protein S3	0.406549	0.845632	93917	2383.9	2383.9	2383.9	2383.9	126040
P62960	Nuclease-sensitive element-binding protein 1	-0.1682	0.839239	320670	714680	637620	2383.9	687050	799430
P62960	Nuclease-sensitive element-binding protein 1	-0.534294	0.565325	1475800	4302300	3238000	2011200	4212000	2383.9
P62960	Nuclease-sensitive element-binding protein 1	8.13897	0.42265	2383.9	2383.9	2383.9	2011200	2383.9	2383.9
P62960	Nuclease-sensitive element-binding protein 1	0.236664	0.426645	2075400	1577200	1180100	2047600	1519100	2127500
P62960	Nuclease-sensitive element-binding protein 1	5.05336	0.42265	2383.9	2383.9	2383.9	2383.9	2383.9	232710
P62960	Nuclease-sensitive element-binding protein 1	-6.25882	0.42265	2383.9	542880	2383.9	2383.9	2383.9	2383.9
P62983;P62984;P0CG49;P0CG50	Ubiquitin-40S ribosomal protein S27a;Ubiquitin;40S ribosomal protein S27a;Ubiquitin-60S ribosomal protein L40;Ubiquitin;60S ribosomal protein L40;Polyubiquitin-B;Ubiquitin;Polyubiquitin-C;Ubiquitin;Ubiquitin-related 1;Ubiquitin-related 2	-1.89583	0.0951376	168290	160280	75301	2383.9	2383.9	103760
P62996	Transformer-2 protein homolog beta	-2.51857	0.497091	17912000	2383.9	2383.9	3122000	2383.9	2383.9
P62996	Transformer-2 protein homolog beta	-2.51857	0.497091	17912000	2383.9	2383.9	3122000	2383.9	2383.9
A8C756	Thyroid adenoma-associated protein homolog	-6.61605	0.42265	2383.9	696750	2383.9	2383.9	2383.9	2383.9
P62996	Transformer-2 protein homolog beta	-6.85478	0.425837	17912000	2383.9	2383.9	150030	2383.9	2383.9
P62996;Q6PFR5	Transformer-2 protein homolog beta;Transformer-2 protein homolog alpha	0.0652214	0.935176	12137000	3583100	2727100	8335900	5124100	5840300
P62996;Q6PFR5	Transformer-2 protein homolog beta;Transformer-2 protein homolog alpha	-0.0744673	0.920483	11163000	4034200	3044700	7724900	3759000	5840300
P62996	Transformer-2 protein homolog beta	0.264491	0.903583	1567700	2383.9	2383.9	2383.9	2383.9	1884100
P62996	Transformer-2 protein homolog beta	0.390285	0.262988	4631300	3774900	3164600	4417300	4161300	6586700
P63017	Heat shock cognate 71 kDa protein	2.29436	0.42265	2383.9	2383.9	2383.9	2383.9	30314	2383.9
P63017	Heat shock cognate 71 kDa protein	-7.69735	0.42265	2383.9	1479600	2383.9	2383.9	2383.9	2383.9
P63024;P63044;Q62442	Vesicle-associated membrane protein 3;Vesicle-associated membrane protein 2;Vesicle-associated membrane protein 1	4.78155	0.42265	2383.9	2383.9	2383.9	2383.9	2383.9	191930
P63024	Vesicle-associated membrane protein 3	6.27613	0.42265	2383.9	2383.9	2383.9	549490	2383.9	2383.9
P63038	60 kDa heat shock protein, mitochondrial	-0.0660172	0.809473	1678900	986090	1166800	1260800	1180500	1219100
B1AQJ2	Ubiquitin carboxyl-terminal hydrolase 36	-7.36966	0.42265	2383.9	1178000	2383.9	2383.9	2383.9	2383.9
P63101	14-3-3 protein zeta/delta	0.368199	0.627903	1111200	177690	470960	1015500	460790	795220
P63166	Small ubiquitin-related modifier 1	0.0325012	0.97659	7430000	5274000	2383.9	2383.9	6456300	6537200
P63260	Actin, cytoplasmic 2;Actin, cytoplasmic 2, N-terminally processed	1.38981	0.368196	50335	2383.9	2383.9	58447	2383.9	83563
P63325	40S ribosomal protein S10	1.91608	0.0921811	2383.9	761110	2383.9	815460	917640	1157300
P68254	14-3-3 protein theta	-0.824551	0.499443	389530	402220	2383.9	2383.9	188520	257510
P68372;Q9D6F9;P99024	Tubulin beta-4B chain;Tubulin beta-4A chain;Tubulin beta-5 chain	-1.46551	0.593643	2383.9	8510700	2383.9	2567700	513440	2383.9
P68373	Tubulin alpha-1C chain	-1.12369	0.632385	2383.9	95997	2383.9	2383.9	2383.9	41475
P70121	Zinc fingers and homeoboxes protein 1	0.878738	0.496902	707710	2383.9	2383.9	256950	467860	585270
P70188	Kinesin-associated protein 3	-1.18886	0.458542	2383.9	201770	117990	136540	2383.9	2383.9
Q80UG2;P70207	Plexin-A4;Plexin-A2	4.79781	0.42265	2383.9	2383.9	2383.9	2383.9	194160	2383.9
B1AQJ2	Ubiquitin carboxyl-terminal hydrolase 36	1.89299	0.42265	2383.9	2383.9	2383.9	21794	2383.9	2383.9
Q80UG2;P70207	Plexin-A4;Plexin-A2	4.01942	0.42265	2383.9	2383.9	2383.9	2383.9	2383.9	111210
P70227	Inositol 1,4,5-trisphosphate receptor type 3	0.0789643	0.726206	1956800	1685400	1235200	1935700	1569100	1647000
P70227	Inositol 1,4,5-trisphosphate receptor type 3	-0.550688	0.358134	575570	1607700	1159000	771900	822960	686890
P70255	Nuclear factor 1 C-type	-9.54606	0.42265	2383.9	2383.9	5341600	2383.9	2383.9	2383.9
P70255	Nuclear factor 1 C-type	6.91366	0.42265	2383.9	2383.9	2383.9	857470	2383.9	2383.9
P70255	Nuclear factor 1 C-type	-0.104025	0.532994	1107400	1006300	1234600	857470	1153300	1104600
P70255	Nuclear factor 1 C-type	3.89612	0.42265	2383.9	2383.9	2383.9	2383.9	2383.9	101710
P70255	Nuclear factor 1 C-type	-3.47758	0.42265	74897	2383.9	2383.9	2383.9	2383.9	2383.9
P70255	Nuclear factor 1 C-type	0.0574036	0.755953	4764800	4304600	4337400	3656500	5210700	5083800
P70255	Nuclear factor 1 C-type	0.584109	0.782911	74897	332360	2383.9	2383.9	2383.9	609330
B1AQJ2	Ubiquitin carboxyl-terminal hydrolase 36	-0.348239	0.70058	370300	1367500	375300	762260	499410	398260
P70261	Paladin	-0.367816	0.857497	100740	2383.9	2383.9	76996	2383.9	2383.9
P70268	Serine/threonine-protein kinase N1	2.23614	0.253238	277450	2383.9	2383.9	712700	2383.9	614540
P70268	Serine/threonine-protein kinase N1	-0.0917728	0.708882	1022400	1614700	1268400	1070600	1395100	1199100
P70279	Surfeit locus protein 6	-5.67957	0.42265	2383.9	361780	2383.9	2383.9	2383.9	2383.9
P70280	Vesicle-associated membrane protein 7	5.58402	0.42265	2383.9	2383.9	2383.9	2383.9	2383.9	338290
P70280	Vesicle-associated membrane protein 7	-1.22753	0.632416	437520	2383.9	2383.9	2383.9	184110	2383.9
P70284	Homeobox protein TGIF1	-0.95582	0.45463	2383.9	777420	866800	497810	2383.9	348710
P70288	Histone deacetylase 2	3.60797	0.42265	2383.9	2383.9	2383.9	2383.9	2383.9	82432
P70288	Histone deacetylase 2	3.60797	0.42265	2383.9	2383.9	2383.9	2383.9	2383.9	82432
P70296	Phosphatidylethanolamine-binding protein 1;Hippocampal cholinergic neurostimulating peptide	0.837632	0.592126	2383.9	553710	2383.9	582940	2383.9	412740
A2A791	Zinc finger MYM-type protein 4	-5.46201	0.42265	2383.9	2383.9	310470	2383.9	2383.9	2383.9
B1AQJ2	Ubiquitin carboxyl-terminal hydrolase 36	-5.6779	0.221018	125500	238240	2383.9	2383.9	2383.9	2383.9
P70302	Stromal interaction molecule 1	-0.580576	0.514259	9007500	4851500	3800700	4244700	2383.9	7561900
P70302	Stromal interaction molecule 1	5.07746	0.42265	2383.9	2383.9	2383.9	236710	2383.9	2383.9
P70302	Stromal interaction molecule 1	5.24667	0.42265	2383.9	2383.9	2383.9	2383.9	2383.9	266760
P70313	Nitric oxide synthase, endothelial	1.58712	0.350519	228360	2383.9	2383.9	460400	40801	199230
P70313	Nitric oxide synthase, endothelial	0.723472	0.748685	151540	2383.9	2383.9	2383.9	253320	2383.9
P70313	Nitric oxide synthase, endothelial	-0.279929	0.29621	10208000	14289000	10507000	9048400	11712000	8070000
P70313	Nitric oxide synthase, endothelial	-1.19486	0.442083	2383.9	794400	766590	2383.9	678160	2383.9
P70313	Nitric oxide synthase, endothelial	1.80823	0.114102	2383.9	1066100	2383.9	1043200	1514300	1192800
P70313	Nitric oxide synthase, endothelial	7.37113	0.42265	2383.9	2383.9	2383.9	2383.9	2383.9	1179200
P70313	Nitric oxide synthase, endothelial	0.216478	0.720212	4325700	4171400	788090	4149900	4065300	2573200
B1AQJ2	Ubiquitin carboxyl-terminal hydrolase 36	4.4	0.42265	2383.9	2383.9	2383.9	2383.9	146220	2383.9
P70313	Nitric oxide synthase, endothelial	0.218613	0.845628	724720	993280	2383.9	1128700	2383.9	870780
P70313	Nitric oxide synthase, endothelial	-5.03631	0.42265	2383.9	229920	2383.9	2383.9	2383.9	2383.9
P70313	Nitric oxide synthase, endothelial	0.194786	0.443272	50858000	39152000	47018000	46266000	65573000	44997000
P70313	Nitric oxide synthase, endothelial	0.695271	0.343073	899360	838140	2383.9	830430	818970	1167800
P70313	Nitric oxide synthase, endothelial	-5.38993	0.196861	2383.9	121940	175550	2383.9	2383.9	2383.9
P70313	Nitric oxide synthase, endothelial	-0.0215522	0.903867	16956000	18732000	22446000	17610000	22171000	17491000
P70313	Nitric oxide synthase, endothelial	-7.0423	0.42265	937890	2383.9	2383.9	2383.9	2383.9	2383.9
P70333	Heterogeneous nuclear ribonucleoprotein H2	4.32821	0.191727	2383.9	2383.9	2383.9	2383.9	80398	60876
P70333	Heterogeneous nuclear ribonucleoprotein H2	-4.94227	0.42265	2383.9	215110	2383.9	2383.9	2383.9	2383.9
P70335	Rho-associated protein kinase 1	-6.65323	0.0123757	212180	214370	293280	2383.9	2383.9	2383.9
B1ARD6		1.50501	0.428101	324650	2383.9	2383.9	670260	2383.9	262330
P70340;P97454	Mothers against decapentaplegic homolog 1;Mothers against decapentaplegic homolog 5	-5.654	0.42265	2383.9	355340	2383.9	2383.9	2383.9	2383.9
P70362	Ubiquitin fusion degradation protein 1 homolog	-9.75016	0.42265	2383.9	6154100	2383.9	2383.9	2383.9	2383.9
P70372	ELAV-like protein 1	5.24598	0.42265	2383.9	2383.9	2383.9	266630	2383.9	2383.9
P70388	DNA repair protein RAD50	-6.59278	0.184174	330100	357810	2383.9	2383.9	2383.9	2383.9
P70388	DNA repair protein RAD50	1.22512	0.426875	2383.9	2383.9	220250	274950	2383.9	248700
P70388	DNA repair protein RAD50	4.33367	0.418911	41482	2383.9	2383.9	2383.9	34489	895680
P70398	Probable ubiquitin carboxyl-terminal hydrolase FAF-X	0.382767	0.859039	2383.9	2383.9	214690	281370	2383.9	2383.9
P70398	Probable ubiquitin carboxyl-terminal hydrolase FAF-X	5.02527	0.42265	2383.9	2383.9	2383.9	228130	2383.9	2383.9
P70399	Tumor suppressor p53-binding protein 1	-5.03194	0.42265	2383.9	229210	2383.9	2383.9	2383.9	2383.9
P70399	Tumor suppressor p53-binding protein 1	0.236693	0.763883	3874900	4261300	2383.9	2533700	4154800	2901100
B1AVY7	Kinesin-like protein KIF16B	0.0674131	0.974643	2383.9	2383.9	291870	306060	2383.9	2383.9
P70399	Tumor suppressor p53-binding protein 1	-0.133711	0.939387	233990	2383.9	2383.9	106110	2383.9	109130
P70399	Tumor suppressor p53-binding protein 1	0.291382	0.80574	543460	2383.9	98953	334960	152950	301200
P70399	Tumor suppressor p53-binding protein 1	-0.798721	0.725028	196530	2383.9	2383.9	2383.9	2383.9	110950
P70399	Tumor suppressor p53-binding protein 1	-6.09593	0.42265	484410	2383.9	2383.9	2383.9	2383.9	2383.9
P70399	Tumor suppressor p53-binding protein 1	-5.3146	0.42265	2383.9	279850	2383.9	2383.9	2383.9	2383.9
P70399	Tumor suppressor p53-binding protein 1	-0.180202	0.410171	587240	504810	515160	388870	587840	441780
P70399	Tumor suppressor p53-binding protein 1	0.96807	0.5528	1055400	2383.9	2383.9	733940	2383.9	1337600
P70399	Tumor suppressor p53-binding protein 1	-0.177309	0.934618	2383.9	2383.9	860610	2383.9	760530	2383.9
P70399	Tumor suppressor p53-binding protein 1	-7.7349	0.209601	564130	957000	2383.9	2383.9	2383.9	2383.9
P70399	Tumor suppressor p53-binding protein 1	-0.488994	0.826734	2383.9	2383.9	1677100	2383.9	1193600	2383.9
B1AVY7	Kinesin-like protein KIF16B	2.35591	0.42265	2383.9	2383.9	2383.9	31843	2383.9	2383.9
P70399	Tumor suppressor p53-binding protein 1	-0.367424	0.27654	863310	699390	838440	396210	815610	649460
P70399	Tumor suppressor p53-binding protein 1	4.97721	0.42265	2383.9	2383.9	2383.9	2383.9	220500	2383.9
P70399	Tumor suppressor p53-binding protein 1	-0.507582	0.285329	1052400	664940	546960	401750	683750	507210
P70399	Tumor suppressor p53-binding protein 1	-5.93098	0.42265	431560	2383.9	2383.9	2383.9	2383.9	2383.9
P70399	Tumor suppressor p53-binding protein 1	-0.838671	0.162666	917170	1256200	579570	419250	431630	688450
P70399	Tumor suppressor p53-binding protein 1	-0.838671	0.162666	917170	1256200	579570	419250	431630	688450
P70399	Tumor suppressor p53-binding protein 1	-8.10435	0.42265	2383.9	2383.9	1963400	2383.9	2383.9	2383.9
P70399	Tumor suppressor p53-binding protein 1	-0.551212	0.0463045	1638700	1278900	1400100	781250	1193800	971550
P70399	Tumor suppressor p53-binding protein 1	0.971983	0.543844	473380	2383.9	2383.9	348610	2383.9	586910
P70399	Tumor suppressor p53-binding protein 1	8.05279	0.42265	2383.9	2383.9	2383.9	2383.9	1894300	2383.9
B1AWL2		0.631655	0.779431	2383.9	2383.9	309190	2383.9	481660	2383.9
P70429	Ena/VASP-like protein	3.01516	0.42265	2383.9	2383.9	2383.9	53050	2383.9	2383.9
P70429	Ena/VASP-like protein	-7.07535	0.0576295	161700	391300	411500	2383.9	2383.9	2383.9
P70441	Na(+)/H(+) exchange regulatory cofactor NHE-RF1	-4.76168	0.42265	2383.9	2383.9	189240	2383.9	2383.9	2383.9
P70441	Na(+)/H(+) exchange regulatory cofactor NHE-RF1	0.164517	0.493926	3558900	5700600	5576900	5171600	5295100	6161800
P70441	Na(+)/H(+) exchange regulatory cofactor NHE-RF1	0.211961	0.582315	1981500	4110800	4018200	2981000	4897300	3832300
P70441	Na(+)/H(+) exchange regulatory cofactor NHE-RF1	-3.16033	0.42265	2383.9	59171	2383.9	2383.9	2383.9	2383.9
P70452	Syntaxin-4	-0.107795	0.891564	1273300	1218600	1323900	2383.9	1647100	1891600
P70452	Syntaxin-4	-0.0312552	0.964315	1282700	2908800	1018600	2212000	678640	2207800
P70452	Syntaxin-4	0.0764153	0.919507	1149600	3055800	1761700	567380	3393600	2330700
Q60817;P70670	Nascent polypeptide-associated complex subunit alpha;Nascent polypeptide-associated complex subunit alpha, muscle-specific form	1.88148	0.274711	53299	2383.9	2383.9	113790	2383.9	97775
B1AWL2		0.157008	0.47429	1453500	1872700	1349700	2047000	1663400	1503100
Q60817;P70670	Nascent polypeptide-associated complex subunit alpha;Nascent polypeptide-associated complex subunit alpha, muscle-specific form	-0.657777	0.448579	771240	619840	1026800	459400	2383.9	1070800
P70671	Interferon regulatory factor 3	-1.34482	0.260391	2108400	2674200	2700600	2941400	2383.9	2383.9
P70698	CTP synthase 1	7.21437	0.42265	2383.9	2383.9	2383.9	1057300	2383.9	2383.9
P70698	CTP synthase 1	-1.85372	0.428711	3075300	760950	2383.9	1057300	2383.9	2383.9
P70698	CTP synthase 1	4.1338	0.119437	481150	2383.9	2383.9	4800700	1271200	2458300
P70698	CTP synthase 1	0.564267	0.362286	6575100	6976200	5183400	14326000	7022700	6353100
P70698	CTP synthase 1	-8.50544	0.42265	2594200	2383.9	2383.9	2383.9	2383.9	2383.9
P80313	T-complex protein 1 subunit eta	3.12932	0.42265	2383.9	2383.9	2383.9	2383.9	2383.9	57811
P80314	T-complex protein 1 subunit beta	0.702649	0.149029	93827	66406	35096	78136	130910	108850
P80315	T-complex protein 1 subunit delta	-5.0984	0.42265	2383.9	240240	2383.9	2383.9	2383.9	2383.9
B1AWL2		-0.836913	0.253031	2784400	2526600	1806000	2011400	1970600	2383.9
P81117	Nucleobindin-2;Nesfatin-1	-1.39762	0.592584	166480	2383.9	2383.9	2383.9	2383.9	60230
P81269	Cyclic AMP-dependent transcription factor ATF-1	-1.14932	0.398016	284790	2478100	1070000	974270	2383.9	751360
P81270	Transcriptional regulator ERG	-0.64213	0.198767	781640	1557000	1176200	688070	792090	772030
P81270	Transcriptional regulator ERG	-0.807124	0.0103439	1783600	1681300	1855300	948780	1230300	861520
P82343	N-acylglucosamine 2-epimerase	6.41879	0.42265	2383.9	2383.9	2383.9	607100	2383.9	2383.9
P83093	Stromal interaction molecule 2	-3.75647	0.42265	91886	2383.9	2383.9	2383.9	2383.9	2383.9
P83093	Stromal interaction molecule 2	-1.18533	0.118774	528960	629470	627650	355280	2383.9	427720
P83093	Stromal interaction molecule 2	-0.581488	0.635283	4556500	6925300	2383.9	4696200	2976000	2383.9
P83093	Stromal interaction molecule 2	-9.83499	0.42265	2383.9	2383.9	6527100	2383.9	2383.9	2383.9
P83093	Stromal interaction molecule 2	-4.74944	0.42265	2383.9	187600	2383.9	2383.9	2383.9	2383.9
B1AWL2		-6.26987	0.42265	547090	2383.9	2383.9	2383.9	2383.9	2383.9
P83093	Stromal interaction molecule 2	0.130453	0.951678	634410	2383.9	2383.9	2383.9	694900	2383.9
P83093	Stromal interaction molecule 2	-7.08183	0.42265	2383.9	964070	2383.9	2383.9	2383.9	2383.9
P83093	Stromal interaction molecule 2	-1.05954	0.51181	335890	577800	2383.9	2383.9	2383.9	434750
P83741	Serine/threonine-protein kinase WNK1	0.368372	0.819558	2383.9	805200	2383.9	547390	2383.9	495810
P83741	Serine/threonine-protein kinase WNK1	5.61781	0.42265	2383.9	2383.9	2383.9	2383.9	346420	2383.9
P83741	Serine/threonine-protein kinase WNK1	-0.0921444	0.957251	2383.9	281870	433770	668830	2383.9	2383.9
P83741	Serine/threonine-protein kinase WNK1	0.0618889	0.884278	1751500	2948900	3065700	3593500	2934300	1578700
P83917	Chromobox protein homolog 1	0.363317	0.744886	2383.9	1357800	1221000	2383.9	1774800	1543200
P84089	Enhancer of rudimentary homolog	3.20269	0.42265	2383.9	2383.9	2383.9	2383.9	2383.9	61076
P84099	60S ribosomal protein L19	-0.0625246	0.863539	2824500	5076600	2895100	3539300	2829400	3969600
B1AWL2		-7.02823	0.195866	547090	384030	2383.9	2383.9	2383.9	2383.9
P84104	Serine/arginine-rich splicing factor 3	-0.0247229	0.904294	3158800	3691200	2843600	2487400	3590500	3451000
P97310	DNA replication licensing factor MCM2	-0.387648	0.858192	360770	2383.9	2383.9	274640	2383.9	2383.9
P97310	DNA replication licensing factor MCM2	-0.132837	0.640186	12924000	19513000	16049000	18885000	12780000	12556000
P97310	DNA replication licensing factor MCM2	5.24842	0.268154	2383.9	2383.9	2383.9	69264	2383.9	200210
P97310	DNA replication licensing factor MCM2	4.84104	0.42265	2383.9	2383.9	2383.9	2383.9	2383.9	200210
P97310	DNA replication licensing factor MCM2	-0.0565051	0.751545	9484300	9244600	9665300	10825000	9112800	7365800
P97310	DNA replication licensing factor MCM2	5.47363	0.42265	2383.9	2383.9	2383.9	313020	2383.9	2383.9
P97310	DNA replication licensing factor MCM2	0.772026	0.396085	8486200	3954600	2383.9	9992900	3687900	7568000
P97310	DNA replication licensing factor MCM2	0.357766	0.44892	11768000	6249600	10403000	16864000	7740300	11815000
P97310	DNA replication licensing factor MCM2	-10.3167	0.42265	2383.9	2383.9	9116000	2383.9	2383.9	2383.9
A2A791	Zinc finger MYM-type protein 4	-0.776462	0.734885	302510	2383.9	2383.9	174620	2383.9	2383.9
B1AWL2		-0.873379	0.571728	2383.9	1485700	1431800	2383.9	2383.9	1589100
P97310	DNA replication licensing factor MCM2	0.501645	0.607685	19118000	6249600	4722800	24119000	3705800	14778000
P97311	DNA replication licensing factor MCM6	6.43478	0.42265	2383.9	2383.9	2383.9	613920	2383.9	2383.9
P97311	DNA replication licensing factor MCM6	5.20013	0.42265	2383.9	2383.9	2383.9	2383.9	2383.9	258140
P97311	DNA replication licensing factor MCM6	-0.932185	0.222842	293440	318460	239740	272070	171860	2383.9
P97311	DNA replication licensing factor MCM6	-1.09313	0.377602	325860	287960	139870	2383.9	2383.9	348520
P97315	Cysteine and glycine-rich protein 1	0.399164	0.586472	855280	606350	579950	1524800	388660	778860
P97329	Kinesin-like protein KIF20A	-3.02292	0.42265	53362	2383.9	2383.9	2383.9	2383.9	2383.9
P97348	Rho-related GTP-binding protein RhoD	-0.0787705	0.500665	1297700	1439900	1156200	1205500	1183600	1297800
P97351	40S ribosomal protein S3a	-0.746527	0.748453	2383.9	2383.9	1459300	2383.9	2383.9	867870
P97352	Protein S100-A13	0.0775037	0.969321	2383.9	91281	2383.9	96582	2383.9	2383.9
B1AXD8	Akirin-2	0.258501	0.587527	267230	920290	753420	834730	811300	675790
P97360	Transcription factor ETV6	-5.50271	0.42265	319490	2383.9	2383.9	2383.9	2383.9	2383.9
P97360	Transcription factor ETV6	0.315427	0.847465	5084500	2383.9	2383.9	3259200	3071400	2383.9
P97386	DNA ligase 3	5.05591	0.42265	2383.9	2383.9	2383.9	2383.9	2383.9	233130
P97386	DNA ligase 3	-0.989257	0.179902	1839100	2340200	1770200	2383.9	1599700	1394900
P97386	DNA ligase 3	0.832282	0.721102	2383.9	2383.9	211440	2383.9	380190	2383.9
P97393	Rho GTPase-activating protein 5	-6.62266	0.42265	2383.9	699970	2383.9	2383.9	2383.9	2383.9
P97393	Rho GTPase-activating protein 5	-5.52855	0.42265	2383.9	2383.9	325350	2383.9	2383.9	2383.9
P97393	Rho GTPase-activating protein 5	0.0796582	0.752278	448910	748810	575650	679620	541160	653260
P97393	Rho GTPase-activating protein 5	-0.795193	0.341635	223030	620340	450570	401260	2383.9	342010
P97412	Lysosomal-trafficking regulator	0.643835	0.670511	2383.9	2383.9	139080	2383.9	123330	99045
B1AXD8	Akirin-2	-2.98553	0.42265	2383.9	51875	2383.9	2383.9	2383.9	2383.9
P97432	Next to BRCA1 gene 1 protein	0.416279	0.850626	945540	2383.9	2383.9	2383.9	1263400	2383.9
P97433	Rho guanine nucleotide exchange factor 28	-3.68138	0.42265	2383.9	2383.9	86984	2383.9	2383.9	2383.9
P97434	Myosin phosphatase Rho-interacting protein	-0.245928	0.909718	2383.9	808940	2383.9	2383.9	681410	2383.9
P97434	Myosin phosphatase Rho-interacting protein	0.120717	0.674132	9984200	7203400	9078700	7668000	8538700	12352000
P97434	Myosin phosphatase Rho-interacting protein	-2.59145	0.487446	489510	2383.9	2383.9	77242	2383.9	2383.9
P97434	Myosin phosphatase Rho-interacting protein	-6.11089	0.42265	489510	2383.9	2383.9	2383.9	2383.9	2383.9
P97434	Myosin phosphatase Rho-interacting protein	-0.0442929	0.831305	2859700	2400400	2532200	2027300	2446900	3082500
P97434	Myosin phosphatase Rho-interacting protein	-0.370888	0.641169	277350	151260	229000	207220	2383.9	298930
P97434	Myosin phosphatase Rho-interacting protein	8.49391	0.183504	2383.9	2383.9	2383.9	1289000	1286900	2383.9
P97434	Myosin phosphatase Rho-interacting protein	0.195235	0.927604	423980	2383.9	2383.9	486110	2383.9	2383.9
B1AXD8	Akirin-2	-0.222351	0.773904	1159500	1083500	1176500	2383.9	1308300	1620400
P97434	Myosin phosphatase Rho-interacting protein	0.349553	0.752718	423980	2383.9	405760	486110	2383.9	571770
P97434	Myosin phosphatase Rho-interacting protein	-3.67039	0.42265	86288	2383.9	2383.9	2383.9	2383.9	2383.9
P97440	Histone RNA hairpin-binding protein	-0.0300569	0.977933	2383.9	3991100	3611400	2383.9	3774200	3671500
P97445	Voltage-dependent P/Q-type calcium channel subunit alpha-1A	3.89721	0.42265	2383.9	2383.9	2383.9	2383.9	2383.9	101790
P97452	Ribosome biogenesis protein BOP1	-6.83456	0.42265	811470	2383.9	2383.9	2383.9	2383.9	2383.9
P97452	Ribosome biogenesis protein BOP1	0.534231	0.500335	2383.9	2139800	1302300	1697700	1976900	1313600
P97473	RISC-loading complex subunit TARBP2	-0.110818	0.777322	503360	1129000	829470	784520	630640	864650
P97496	SWI/SNF complex subunit SMARCC1	0.435103	0.644677	2383.9	870210	1069800	257330	1043100	1325700
P97496	SWI/SNF complex subunit SMARCC1	5.54856	0.42265	2383.9	2383.9	2383.9	2383.9	329960	2383.9
P97496	SWI/SNF complex subunit SMARCC1	-0.0594293	0.675799	7507300	5772800	6317800	6749500	5921600	6135900
B1AXH1	NHS-like protein 2	4.47194	0.42265	2383.9	2383.9	2383.9	153940	2383.9	2383.9
P97496	SWI/SNF complex subunit SMARCC1	0.329567	0.447363	3788700	2052500	2359900	4090500	2163600	4051700
P97496	SWI/SNF complex subunit SMARCC1	0.0745217	0.865393	2150400	4971500	5846900	3567900	5417300	4671100
P97496	SWI/SNF complex subunit SMARCC1	8.33942	0.42265	2383.9	2383.9	2383.9	2311700	2383.9	2383.9
P97767	Eyes absent homolog 1	-0.894389	0.230975	400150	305400	351700	2383.9	328180	238210
P97798	Neogenin	6.56494	0.0378656	2383.9	2383.9	2383.9	192190	314300	170610
P97798	Neogenin	-0.172471	0.573381	570710	791660	623020	511730	785490	464460
P97801	Survival motor neuron protein	2.77126	0.222475	129670	2383.9	2383.9	461430	2383.9	454000
P97801	Survival motor neuron protein	-0.0509492	0.919572	2084500	3963800	1781900	2809900	1573900	3174700
P97801	Survival motor neuron protein	0.624757	0.367342	1633400	932490	793360	2620500	855000	1704300
P97801	Survival motor neuron protein	0.403225	0.853295	322280	2383.9	2383.9	427740	2383.9	2383.9
B1AXH1	NHS-like protein 2	0.573069	0.783262	2383.9	2383.9	59903	2383.9	2383.9	91442
P97813	Phospholipase D2	-0.312606	0.884586	2383.9	2383.9	355730	285500	2383.9	2383.9
P97817	Cerebellar degeneration-related protein 2	-3.51249	0.42265	76848	2383.9	2383.9	2383.9	2383.9	2383.9
P97820	Mitogen-activated protein kinase kinase kinase kinase 4	-0.884074	0.227504	516470	703880	443410	443420	2383.9	455680
P97820	Mitogen-activated protein kinase kinase kinase kinase 4	1.98529	0.0740705	85248	2383.9	2383.9	105670	116490	134250
P97820	Mitogen-activated protein kinase kinase kinase kinase 4	-5.31853	0.0167324	113800	99270	72325	2383.9	2383.9	2383.9
P97825	Hematological and neurological expressed 1 protein;Hematological and neurological expressed 1 protein, N-terminally processed	0.511101	0.656758	2383.9	1038300	729380	1243000	2383.9	1277200
P97825	Hematological and neurological expressed 1 protein;Hematological and neurological expressed 1 protein, N-terminally processed	0.237085	0.428904	13871000	17057000	15531000	21681000	12748000	20328000
P97825	Hematological and neurological expressed 1 protein;Hematological and neurological expressed 1 protein, N-terminally processed	-3.74455	0.42265	2383.9	91091	2383.9	2383.9	2383.9	2383.9
P97855	Ras GTPase-activating protein-binding protein 1	0.682404	0.350186	38131000	40540000	2383.9	40177000	45848000	40231000
P97855	Ras GTPase-activating protein-binding protein 1	-0.373082	0.553224	8706900	2502000	7318000	3831400	3778900	6694900
B1AXH1	NHS-like protein 2	2.42388	0.42265	2383.9	2383.9	2383.9	33609	2383.9	2383.9
P97863	Nuclear factor 1 B-type	-2.16069	0.0771898	696900	1474700	823760	2383.9	665140	2383.9
P97863	Nuclear factor 1 B-type	0.194506	0.518037	8246400	6088300	6385500	7151700	6313100	10246000
P97863	Nuclear factor 1 B-type	1.96405	0.0926178	2383.9	304730	2383.9	439260	384930	383330
P97863	Nuclear factor 1 B-type	0.395379	0.856801	2383.9	469370	2383.9	2383.9	618860	2383.9
P97863	Nuclear factor 1 B-type	8.89862	0.200507	2383.9	2383.9	2383.9	2383.9	2058500	1352300
P97863	Nuclear factor 1 B-type	0.353206	0.829302	1160700	2383.9	2383.9	867520	618860	2383.9
P97868	E3 ubiquitin-protein ligase RBBP6	-8.52683	0.00159732	948310	833870	855620	2383.9	2383.9	2383.9
P97868	E3 ubiquitin-protein ligase RBBP6	-1.69006	0.162434	724010	1946600	1565300	2383.9	2383.9	1308000
P97868	E3 ubiquitin-protein ligase RBBP6	6.42775	0.42265	2383.9	2383.9	2383.9	2383.9	610910	2383.9
P97868	E3 ubiquitin-protein ligase RBBP6	-0.926458	0.24065	2468800	2190200	2447900	2383.9	2357100	1379800
B1AY10	Transcriptional repressor NF-X1	1.57204	0.42265	2383.9	2383.9	2383.9	2383.9	16496	2383.9
P97868	E3 ubiquitin-protein ligase RBBP6	0.0726855	0.369414	12002000	10573000	10789000	11024000	12188000	11876000
P97868	E3 ubiquitin-protein ligase RBBP6	7.66003	0.42265	2383.9	2383.9	2383.9	2383.9	2383.9	1441700
P97929	Breast cancer type 2 susceptibility protein homolog	5.13376	0.42265	2383.9	2383.9	2383.9	2383.9	246320	2383.9
P98078	Disabled homolog 2	5.34856	0.42265	2383.9	2383.9	2383.9	286630	2383.9	2383.9
P98078	Disabled homolog 2	0.600747	0.52202	1179500	451250	2383.9	1001100	453150	1022400
P98078	Disabled homolog 2	5.30289	0.42265	2383.9	2383.9	2383.9	277550	2383.9	2383.9
P98078	Disabled homolog 2	3.55069	0.42265	2383.9	2383.9	2383.9	2383.9	79038	2383.9
P98078	Disabled homolog 2	-0.813221	0.274251	5472100	7452900	6839700	4903100	2383.9	6342800
P98083	SHC-transforming protein 1	-4.55494	0.183655	2383.9	84412	81310	2383.9	2383.9	2383.9
P98192	Dihydroxyacetone phosphate acyltransferase	-0.098534	0.904924	616270	716150	767390	1151800	2383.9	807000
B1AY10	Transcriptional repressor NF-X1	6.47298	0.42265	2383.9	2383.9	2383.9	2383.9	2383.9	630520
P99027	60S acidic ribosomal protein P2	-0.376989	0.84419	40141000	427110	71287	11773000	256080	19265000
P99027	60S acidic ribosomal protein P2	1.92191	0.251701	13638000	2496000	5971100	33362000	3151800	47248000
P99027	60S acidic ribosomal protein P2	2.17987	0.186067	612870	2383.9	2383.9	208990	1112100	1477500
P99027	60S acidic ribosomal protein P2	-1.7878	0.120667	1473900	1157500	1078600	1069700	2383.9	2383.9
Q00322	CCAAT/enhancer-binding protein delta	-7.10925	0.42265	982660	2383.9	2383.9	2383.9	2383.9	2383.9
Q00322	CCAAT/enhancer-binding protein delta	-0.147477	0.899192	2383.9	1558300	993040	895390	2383.9	1407800
Q00519	Xanthine dehydrogenase/oxidase;Xanthine dehydrogenase;Xanthine oxidase	-7.67896	0.42265	2383.9	1460800	2383.9	2383.9	2383.9	2383.9
Q00560	Interleukin-6 receptor subunit beta	-0.987994	0.455206	2163300	2383.9	1901000	623950	2383.9	1424000
Q00609	T-lymphocyte activation antigen CD80	0.820053	0.287023	115900	2383.9	92836	73536	160640	138550
Q00651	Integrin alpha-4	0.696846	0.654778	2383.9	1767200	2383.9	1472700	2383.9	1397200
B1AY10	Transcriptional repressor NF-X1	2.95952	0.471239	71331	2383.9	2383.9	2383.9	587180	2383.9
Q00690	E-selectin	-3.50743	0.42265	76562	2383.9	2383.9	2383.9	2383.9	2383.9
Q00690	E-selectin	-3.50743	0.42265	76562	2383.9	2383.9	2383.9	2383.9	2383.9
Q00899	Transcriptional repressor protein YY1	-1.24523	0.459074	1548100	2383.9	603160	457820	448290	2383.9
Q00899	Transcriptional repressor protein YY1	0.197639	0.926961	2383.9	535280	2383.9	2383.9	2383.9	614570
Q00PI9	Heterogeneous nuclear ribonucleoprotein U-like protein 2	-1.25077	0.415873	118390	2383.9	152480	2383.9	110060	2383.9
Q00PI9	Heterogeneous nuclear ribonucleoprotein U-like protein 2	0.937796	0.663255	2383.9	30739	2383.9	2383.9	63249	2383.9
Q00PI9	Heterogeneous nuclear ribonucleoprotein U-like protein 2	-0.548577	0.230577	2548500	2112600	3024500	1420300	2692400	1141900
Q01147	Cyclic AMP-responsive element-binding protein 1	-0.916967	0.21877	579070	538830	447320	2383.9	355270	471320
Q01320	DNA topoisomerase 2-alpha	-0.398098	0.369197	3207900	6823200	4904500	3856700	3682200	3795100
Q01320	DNA topoisomerase 2-alpha	-0.134144	0.522328	12355000	11135000	8952900	8037300	11199000	10326000
A2A7S8	Uncharacterized protein KIAA1522	4.34458	0.42265	2383.9	2383.9	2383.9	140530	2383.9	2383.9
B1AY13	Ubiquitin carboxyl-terminal hydrolase 24	-5.21541	0.42265	2383.9	260940	2383.9	2383.9	2383.9	2383.9
Q01320	DNA topoisomerase 2-alpha	-5.37709	0.42265	292450	2383.9	2383.9	2383.9	2383.9	2383.9
Q01320	DNA topoisomerase 2-alpha	-0.66362	0.456351	397100	1364600	869180	2383.9	844440	814030
Q01320	DNA topoisomerase 2-alpha	-0.216052	0.850872	2843300	300620	915270	1051000	309830	2133800
Q01341	Adenylate cyclase type 6	-0.0842346	0.738898	469050	712070	673410	460920	622090	666340
Q01341	Adenylate cyclase type 6	8.73407	0.183845	2383.9	2383.9	2383.9	1477500	1565400	2383.9
Q01853	Transitional endoplasmic reticulum ATPase	-1.3485	0.45884	163990	60233	2383.9	84221	2383.9	2383.9
Q02053	Ubiquitin-like modifier-activating enzyme 1	-0.0521089	0.942575	781070	2760900	1362100	2519900	1170600	1039600
Q02053	Ubiquitin-like modifier-activating enzyme 1	1.59885	0.170817	2383.9	2300600	2383.9	2086900	2790700	2105400
Q02053	Ubiquitin-like modifier-activating enzyme 1	-7.74505	0.42265	1529500	2383.9	2383.9	2383.9	2383.9	2383.9
Q02248	Catenin beta-1	0.0683426	0.848719	2570700	4192600	3797100	3160200	2878800	5033700
B1AY13	Ubiquitin carboxyl-terminal hydrolase 24	-5.58148	0.224151	2383.9	225010	115060	2383.9	2383.9	2383.9
Q02248	Catenin beta-1	-0.522503	0.0936718	4281300	3351600	3039600	1841700	2783100	2805000
Q02257	Junction plakoglobin	0.447913	0.26383	366980	543740	458400	720400	740900	406270
Q02780	Nuclear factor 1 A-type	-0.76437	0.743058	1101800	2383.9	2383.9	2383.9	646680	2383.9
Q03141	MAP/microtubule affinity-regulating kinase 3	3.59602	0.42265	2383.9	2383.9	2383.9	81713	2383.9	2383.9
Q03141	MAP/microtubule affinity-regulating kinase 3	5.18346	0.42265	2383.9	2383.9	2383.9	2383.9	2383.9	255120
Q03145	Ephrin type-A receptor 2	-8.40552	0.42265	2383.9	2383.9	2420300	2383.9	2383.9	2383.9
Q03145	Ephrin type-A receptor 2	0.0077553	0.992108	9918900	1846600	7232500	2095800	9484500	7520100
Q03145	Ephrin type-A receptor 2	8.19828	0.42265	2383.9	2383.9	2383.9	2095800	2383.9	2383.9
Q03145	Ephrin type-A receptor 2	-0.475921	0.678476	2134400	1846600	2383.9	2383.9	1203200	1658500
Q03145	Ephrin type-A receptor 2	-4.19698	0.42265	126400	2383.9	2383.9	2383.9	2383.9	2383.9
B1AY13	Ubiquitin carboxyl-terminal hydrolase 24	2.8001	0.349654	769730	2383.9	2383.9	4259300	2383.9	1132600
Q03145	Ephrin type-A receptor 2	-4.48596	0.42265	2383.9	155490	2383.9	2383.9	2383.9	2383.9
Q03145	Ephrin type-A receptor 2	-5.16272	0.42265	2383.9	2383.9	251410	2383.9	2383.9	2383.9
Q03147	Cyclin-dependent kinase 7	-1.23741	0.437268	549510	761580	2383.9	552320	2383.9	2383.9
Q03265	ATP synthase subunit alpha, mitochondrial	3.74969	0.42265	2383.9	2383.9	2383.9	2383.9	2383.9	91433
Q03265	ATP synthase subunit alpha, mitochondrial	-0.545392	0.795996	113290	2383.9	2383.9	2383.9	76126	2383.9
Q03347	Runt-related transcription factor 1	3.90194	0.42265	2383.9	2383.9	2383.9	2383.9	2383.9	102140
Q03963	Interferon-induced, double-stranded RNA-activated protein kinase	-0.362119	0.867642	445590	2383.9	2383.9	345620	2383.9	2383.9
Q03963	Interferon-induced, double-stranded RNA-activated protein kinase	-0.200786	0.922271	2383.9	2383.9	127310	2383.9	2383.9	110150
Q03963	Interferon-induced, double-stranded RNA-activated protein kinase	-0.854334	0.583896	2383.9	1950300	1529500	1921300	2383.9	2383.9
Q04690	Neurofibromin	0.823817	0.594256	1631700	2383.9	2383.9	1430000	2383.9	1464300
B1AY13	Ubiquitin carboxyl-terminal hydrolase 24	-0.606699	0.601005	2257500	2127500	2383.9	2383.9	1450500	1428300
Q04690	Neurofibromin	6.55915	0.42265	2383.9	2383.9	2383.9	669620	2383.9	2383.9
Q04692	SWI/SNF-related matrix-associated actin-dependent regulator of chromatin subfamily A containing DEAD/H box 1	3.77774	0.42265	2383.9	2383.9	2383.9	2383.9	2383.9	93322
Q04750	DNA topoisomerase 1	6.35022	0.42265	2383.9	2383.9	2383.9	2383.9	2383.9	578700
Q04863	Transcription factor RelB	-8.18932	0.42265	2383.9	2082800	2383.9	2383.9	2383.9	2383.9
Q04899	Cyclin-dependent kinase 18	-0.911473	0.533466	91696	87937	2383.9	2383.9	92000	2383.9
Q04899	Cyclin-dependent kinase 18	3.16331	0.42265	2383.9	2383.9	2383.9	59303	2383.9	2383.9
Q05512	Serine/threonine-protein kinase MARK2	1.35633	0.613928	2383.9	628340	2383.9	2383.9	2383.9	1616200
Q05512	Serine/threonine-protein kinase MARK2	-4.91251	0.42265	2383.9	2383.9	210620	2383.9	2383.9	2383.9
Q05512	Serine/threonine-protein kinase MARK2	-4.91251	0.42265	2383.9	2383.9	210620	2383.9	2383.9	2383.9
Q05512	Serine/threonine-protein kinase MARK2	7.77428	0.42265	2383.9	2383.9	2383.9	2383.9	2383.9	1560900
B1AZA5	Transmembrane protein 245	-1.4359	0.388612	1394200	925740	2383.9	2383.9	853600	2383.9
Q05860	Formin-1	0.335023	0.790257	671270	390280	2383.9	902580	2383.9	437080
Q05860	Formin-1	-5.24826	0.42265	2383.9	2383.9	267060	2383.9	2383.9	2383.9
Q05909	Receptor-type tyrosine-protein phosphatase gamma	-0.381629	0.191551	455370	556550	692640	352470	490600	465300
Q05909	Receptor-type tyrosine-protein phosphatase gamma	3.54027	0.42265	2383.9	2383.9	2383.9	2383.9	2383.9	78435
Q05909	Receptor-type tyrosine-protein phosphatase gamma	0.714492	0.757585	2383.9	2383.9	949320	2383.9	1560800	2383.9
Q05910	Disintegrin and metalloproteinase domain-containing protein 8	-5.58528	0.42265	2383.9	338590	2383.9	2383.9	2383.9	2383.9
Q05915	GTP cyclohydrolase 1	-0.244114	0.909879	2383.9	511530	2383.9	2383.9	431160	2383.9
Q05A36	RNA-binding E3 ubiquitin-protein ligase MEX3C	7.16842	0.42265	2383.9	2383.9	2383.9	1024000	2383.9	2383.9
Q05AH6	Uncharacterized protein C11orf84 homolog	-0.760591	0.623484	2383.9	1068300	1053600	2383.9	2383.9	1249100
Q05CL8	La-related protein 7	0.0260193	0.921741	3063700	2365600	2593200	2349500	2284100	3534900
B1AZI6	THO complex subunit 2	-0.0712295	0.944832	2383.9	522640	246850	123290	343580	267820
Q05CL8	La-related protein 7	1.23177	0.337087	518640	314360	260900	367070	567510	1634500
Q05D44	Eukaryotic translation initiation factor 5B	0.394746	0.453851	476220	1110100	551990	573560	1097400	1140300
Q05D44	Eukaryotic translation initiation factor 5B	-4.38839	0.42265	2383.9	2383.9	145010	2383.9	2383.9	2383.9
Q05D44	Eukaryotic translation initiation factor 5B	0.811417	0.302322	2383.9	442940	499720	308250	661410	688830
Q05D44	Eukaryotic translation initiation factor 5B	-6.19171	0.42265	517990	2383.9	2383.9	2383.9	2383.9	2383.9
Q05D44	Eukaryotic translation initiation factor 5B	0.383371	0.20559	5035500	3744900	3598300	4084600	5741400	6320600
Q05D44	Eukaryotic translation initiation factor 5B	3.73648	0.195305	2383.9	2383.9	2383.9	2383.9	54048	38892
Q06507	Cyclic AMP-dependent transcription factor ATF-4	0.901269	0.249665	1315000	2383.9	1990200	2131400	2652800	1393400
Q06649	SH3 domain-binding protein 2	-5.04825	0.42265	2383.9	231870	2383.9	2383.9	2383.9	2383.9
Q06831	Transcription factor SOX-4	-5.25472	0.42265	2383.9	2383.9	268280	2383.9	2383.9	2383.9
B1AZI6	THO complex subunit 2	-0.083526	0.735908	1137500	1448400	1359400	889870	1374400	1459100
Q06831	Transcription factor SOX-4	-0.68213	0.664473	771810	2383.9	1022000	2383.9	2383.9	1114700
Q07113	Cation-independent mannose-6-phosphate receptor	1.65029	0.369513	1357900	2383.9	2383.9	2813100	2383.9	1461900
Q07243	Metal regulatory transcription factor 1	0.289025	0.894469	779040	2383.9	2383.9	952900	2383.9	2383.9
Q08024	Core-binding factor subunit beta	-3.98378	0.42265	2383.9	108380	2383.9	2383.9	2383.9	2383.9
Q08122	Transducin-like enhancer protein 3	-0.0400649	0.871869	1304500	1745100	1956100	1950100	1604700	1313800
Q08122	Transducin-like enhancer protein 3	-4.7885	0.42265	192880	2383.9	2383.9	2383.9	2383.9	2383.9
Q08122	Transducin-like enhancer protein 3	-7.19546	0.183834	2383.9	537740	508110	2383.9	2383.9	2383.9
Q08481	Platelet endothelial cell adhesion molecule	-8.06067	0.42265	2383.9	1904700	2383.9	2383.9	2383.9	2383.9
Q08481	Platelet endothelial cell adhesion molecule	-8.10947	0.42265	1970400	2383.9	2383.9	2383.9	2383.9	2383.9
Q08509	Epidermal growth factor receptor kinase substrate 8	1.44668	0.371969	325060	2383.9	2383.9	504340	2383.9	392320
B1AZI6	THO complex subunit 2	-6.66142	0.42265	2383.9	2383.9	719160	2383.9	2383.9	2383.9
Q08509	Epidermal growth factor receptor kinase substrate 8	7.4862	0.42265	2383.9	2383.9	2383.9	2383.9	2383.9	1277500
Q08509	Epidermal growth factor receptor kinase substrate 8	-1.61272	0.347841	2383.9	5367700	3706200	2383.9	2383.9	2963000
Q08943	FACT complex subunit SSRP1	0.496628	0.821664	285830	2383.9	2383.9	405240	2383.9	2383.9
Q08943	FACT complex subunit SSRP1	0.373883	0.725384	8475000	1345300	1276400	4426500	2225600	7727400
Q08943	FACT complex subunit SSRP1	-0.250283	0.895913	2383.9	55828	2383.9	2383.9	2383.9	46177
Q09143	High affinity cationic amino acid transporter 1	4.47775	0.42265	2383.9	2383.9	2383.9	2383.9	2383.9	154580
Q09143	High affinity cationic amino acid transporter 1	-6.69094	0.183747	377200	359310	2383.9	2383.9	2383.9	2383.9
Q09XV5	Chromodomain-helicase-DNA-binding protein 8	0.505815	0.749107	232670	2383.9	2383.9	202050	2383.9	132710
Q09XV5	Chromodomain-helicase-DNA-binding protein 8	-6.94873	0.42265	2383.9	878690	2383.9	2383.9	2383.9	2383.9
Q0GNC1	Inverted formin-2	-8.07794	0.42265	1927700	2383.9	2383.9	2383.9	2383.9	2383.9
B1AZI6	THO complex subunit 2	-0.586642	0.406102	2108200	5553900	2525300	2354000	1909100	2520600
Q0GNC1	Inverted formin-2	2.16826	0.519499	456180	2383.9	2383.9	2067100	2383.9	2383.9
Q0GNC1	Inverted formin-2	-2.48604	0.475284	7338000	301320	2383.9	327430	2383.9	1034200
Q0GNC1	Inverted formin-2	-1.11865	0.649492	2957100	2383.9	2383.9	327430	2383.9	1034200
Q0GNC1	Inverted formin-2	-0.0615565	0.973398	456180	2383.9	2383.9	327430	2383.9	111880
Q0KL02	Triple functional domain protein	7.34114	0.00657398	2383.9	2383.9	2383.9	355270	355200	449140
Q0KL02	Triple functional domain protein	7.34114	0.00657398	2383.9	2383.9	2383.9	355270	355200	449140
Q0KL02	Triple functional domain protein	-2.98788	0.42265	2383.9	2383.9	51967	2383.9	2383.9	2383.9
Q0KL02;A2CG49	Triple functional domain protein;Kalirin	-6.08168	0.00477346	145070	182440	156860	2383.9	2383.9	2383.9
Q0P5V9	Solute carrier family 45 member 4	-8.69771	0.18524	1580300	1386800	2383.9	2383.9	2383.9	2383.9
Q0P5V9	Solute carrier family 45 member 4	5.67338	0.42265	2383.9	2383.9	2383.9	2383.9	2383.9	360210
B2KF05		-2.44021	0.42265	2383.9	34046	2383.9	2383.9	2383.9	2383.9
Q0P5V9	Solute carrier family 45 member 4	5.83219	0.42265	2383.9	2383.9	2383.9	402680	2383.9	2383.9
Q0P678	Zinc finger CCCH domain-containing protein 18	-6.72202	0.42265	750220	2383.9	2383.9	2383.9	2383.9	2383.9
Q0P678	Zinc finger CCCH domain-containing protein 18	0.131505	0.868195	346700	1318700	689790	359400	1436900	783660
Q0P678	Zinc finger CCCH domain-containing protein 18	0.649094	0.373886	2383.9	6129500	6057700	5380500	6866200	6868800
Q0P678	Zinc finger CCCH domain-containing protein 18	-10.3719	0.42265	2383.9	9472100	2383.9	2383.9	2383.9	2383.9
Q0P678	Zinc finger CCCH domain-containing protein 18	0.445734	0.546109	9629100	2383.9	8639200	7991900	8814400	8078500
Q0P678	Zinc finger CCCH domain-containing protein 18	-0.318937	0.076547	4118200	3707200	4559400	3784600	3149800	2994000
Q0P678	Zinc finger CCCH domain-containing protein 18	-9.72254	0.42265	6037300	2383.9	2383.9	2383.9	2383.9	2383.9
Q0P678	Zinc finger CCCH domain-containing protein 18	0.155167	0.887708	1666700	2383.9	1865900	2383.9	2156300	1777700
Q0P678	Zinc finger CCCH domain-containing protein 18	0.513124	0.817151	2383.9	380120	2383.9	544520	2383.9	2383.9
A2A7S8	Uncharacterized protein KIAA1522	-7.03772	0.029311	230710	415950	293010	2383.9	2383.9	2383.9
B2RQC2	Ubiquitin carboxyl-terminal hydrolase 42	-3.30302	0.42265	65818	2383.9	2383.9	2383.9	2383.9	2383.9
Q0P678	Zinc finger CCCH domain-containing protein 18	5.87702	0.42265	2383.9	2383.9	2383.9	415540	2383.9	2383.9
Q0P678	Zinc finger CCCH domain-containing protein 18	0.376585	0.864013	842030	2383.9	2383.9	2383.9	2383.9	1094600
Q0VBL3		-4.45687	0.42265	2383.9	2383.9	152290	2383.9	2383.9	2383.9
Q0VBL3		7.49763	0.42265	2383.9	2383.9	2383.9	2383.9	2383.9	1287700
Q0VBL3		7.49763	0.42265	2383.9	2383.9	2383.9	2383.9	2383.9	1287700
Q0VBL3		-1.48269	0.212401	7691900	6495400	6855200	2383.9	7524700	2383.9
Q0VBL3		-1.23393	0.440192	1853600	1341100	2383.9	2383.9	2383.9	1354500
Q0VBL3		5.93151	0.42265	2383.9	2383.9	2383.9	2383.9	2383.9	431720
Q0VBL3		-0.783009	0.0865618	3952900	3489200	3376900	1413700	3105200	1768600
Q0VBL3		0.12531	0.936283	5384400	243960	271460	4110700	2383.9	2322100
B2RQC2	Ubiquitin carboxyl-terminal hydrolase 42	-7.91225	0.0156302	718430	491440	512930	2383.9	2383.9	2383.9
Q0VBL3		0.212095	0.902126	5000100	2383.9	2383.9	3826700	2383.9	1968400
Q0VBL3		-3.85866	0.42265	98981	2383.9	2383.9	2383.9	2383.9	2383.9
Q0VEE6	Zinc finger protein 800	6.29449	0.42265	2383.9	2383.9	2383.9	556590	2383.9	2383.9
Q0VEE6	Zinc finger protein 800	0.980436	0.181095	2383.9	568410	633360	708040	983680	684150
Q0VEE6	Zinc finger protein 800	-6.12235	0.42265	2383.9	493450	2383.9	2383.9	2383.9	2383.9
Q0VEE6	Zinc finger protein 800	-6.23073	0.42265	532320	2383.9	2383.9	2383.9	2383.9	2383.9
Q0VEJ0	Centrosomal protein of 76 kDa	-1.67947	0.150621	758100	605190	677430	632340	2383.9	2383.9
Q0VGB7	Serine/threonine-protein phosphatase 4 regulatory subunit 2	-0.663894	0.367713	3143800	3314600	3170800	3330400	2383.9	2744900
Q149T7	Protein phosphatase 1J	3.83582	0.42265	2383.9	2383.9	2383.9	97351	2383.9	2383.9
Q14AX6	Cyclin-dependent kinase 12	3.81081	0.42265	2383.9	2383.9	2383.9	2383.9	95596	2383.9
B2RQC2	Ubiquitin carboxyl-terminal hydrolase 42	-5.57652	0.42265	2383.9	336510	2383.9	2383.9	2383.9	2383.9
Q14AX6	Cyclin-dependent kinase 12	-0.223837	0.918048	1549700	2383.9	2383.9	1326300	2383.9	2383.9
Q14AX6	Cyclin-dependent kinase 12	-0.223837	0.918048	1549700	2383.9	2383.9	1326300	2383.9	2383.9
Q14AX6	Cyclin-dependent kinase 12	-6.13756	0.42265	2383.9	498730	2383.9	2383.9	2383.9	2383.9
Q14AX6	Cyclin-dependent kinase 12	-0.967196	0.686427	343420	2383.9	2383.9	2383.9	2383.9	173330
Q14AX6	Cyclin-dependent kinase 12	5.66099	0.42265	2383.9	2383.9	2383.9	2383.9	357090	2383.9
Q14AX6	Cyclin-dependent kinase 12	-0.705833	0.33671	526720	364270	369520	2383.9	357090	413330
Q14B71	Cell division cycle-associated protein 2	-0.279757	0.807278	345530	554110	2383.9	354170	386470	2383.9
Q14B71	Cell division cycle-associated protein 2	-0.375546	0.86336	2383.9	534400	2383.9	410830	2383.9	2383.9
Q1HFZ0	tRNA (cytosine(34)-C(5))-methyltransferase	0.100107	0.669848	3571900	2950300	2421100	2545900	3454700	3585300
Q1HFZ0	tRNA (cytosine(34)-C(5))-methyltransferase	-0.831887	0.276226	747770	744930	495580	442380	2383.9	672240
B2RQC2	Ubiquitin carboxyl-terminal hydrolase 42	-0.163545	0.880293	360190	2383.9	302060	288780	302240	2383.9
Q1W617	Protein Shroom4	2.04659	0.319559	123690	2383.9	2383.9	173430	2383.9	354880
Q1W617	Protein Shroom4	3.33638	0.42265	2383.9	2383.9	2383.9	2383.9	2383.9	67469
Q1W617	Protein Shroom4	-1.23079	0.111807	832600	1209100	847790	756440	2383.9	472340
Q1W617	Protein Shroom4	6.93878	0.42265	2383.9	2383.9	2383.9	2383.9	872620	2383.9
Q1W617	Protein Shroom4	-0.312732	0.0836348	1522300	1642000	1484100	1067300	1428000	1247200
Q1W617	Protein Shroom4	0.179346	0.572074	1203700	932410	849750	765200	1311600	1304300
Q2EMV9	Poly [ADP-ribose] polymerase 14	-3.71306	0.42265	2383.9	89021	2383.9	2383.9	2383.9	2383.9
Q2KN98	Cytospin-A	-7.3704	0.42265	1178600	2383.9	2383.9	2383.9	2383.9	2383.9
Q2KN98	Cytospin-A	0.0135363	0.969321	1082100	1964500	1843700	1371000	1412100	2153300
Q2KN98	Cytospin-A	-7.58627	0.42265	2383.9	1369600	2383.9	2383.9	2383.9	2383.9
B2RQC2	Ubiquitin carboxyl-terminal hydrolase 42	6.01367	0.42265	2383.9	2383.9	2383.9	457300	2383.9	2383.9
Q2KN98	Cytospin-A	0.391687	0.808395	2383.9	1468900	2383.9	2383.9	913460	1017500
Q2NL51;Q9WV60	Glycogen synthase kinase-3 alpha;Glycogen synthase kinase-3 beta	-0.145659	0.492736	7345400	9724000	8045700	9120000	7105700	6477500
Q2TBA3	Mucosa-associated lymphoid tissue lymphoma translocation protein 1 homolog	0.189289	0.764217	229400	904180	605200	964670	596060	421830
Q2TBE6	Phosphatidylinositol 4-kinase type 2-alpha	-0.818196	0.484107	532610	1161400	518160	2383.9	146650	1105600
Q2TBE6	Phosphatidylinositol 4-kinase type 2-alpha	0.290576	0.893257	2383.9	438430	2383.9	2383.9	2383.9	537320
Q2TBE6	Phosphatidylinositol 4-kinase type 2-alpha	-0.512017	0.736425	88609	2383.9	61619	2383.9	2383.9	102250
Q2TBE6	Phosphatidylinositol 4-kinase type 2-alpha	0.832805	0.383806	2383.9	2481400	2444900	2054400	4952800	1771500
Q2TBE6	Phosphatidylinositol 4-kinase type 2-alpha	8.1947	0.42265	2383.9	2383.9	2383.9	2383.9	2090600	2383.9
Q32MW3;Q9R0X4	Acyl-coenzyme A thioesterase 10, mitochondrial;Acyl-coenzyme A thioesterase 9, mitochondrial	5.25483	0.42265	2383.9	2383.9	2383.9	2383.9	268300	2383.9
Q32NY4	Metal transporter CNNM3	-1.43468	0.363149	2383.9	219390	230930	162700	2383.9	2383.9
B2RQC2	Ubiquitin carboxyl-terminal hydrolase 42	0.835949	0.589667	532620	2383.9	2383.9	2383.9	418410	538460
Q32P12	Uncharacterized protein C17orf53 homolog	-0.949399	0.688445	2383.9	257100	2383.9	130840	2383.9	2383.9
Q3B7Z2	Oxysterol-binding protein 1	3.32563	0.42265	2383.9	2383.9	2383.9	2383.9	66933	2383.9
Q3B7Z2	Oxysterol-binding protein 1	-5.17384	0.230526	172430	2383.9	83347	2383.9	2383.9	2383.9
Q3B7Z2	Oxysterol-binding protein 1	-6.1231	0.42265	2383.9	493710	2383.9	2383.9	2383.9	2383.9
Q3KNJ2	Non-homologous end-joining factor 1	-5.91719	0.42265	2383.9	427410	2383.9	2383.9	2383.9	2383.9
Q3TAA7	Serine/threonine-protein kinase 11-interacting protein	4.88334	0.42265	2383.9	2383.9	2383.9	2383.9	2383.9	206310
Q3TAA7	Serine/threonine-protein kinase 11-interacting protein	0.715112	0.641412	2383.9	333110	2383.9	263560	2383.9	288720
Q3TBT3	Stimulator of interferon genes protein	0.748533	0.143558	295330	142710	115730	317140	367480	245760
Q3TC46	Protein PAT1 homolog 1	8.67049	0.21287	2383.9	2383.9	2383.9	1055100	2383.9	1856500
Q3TC93	HCLS1-binding protein 3	0.594564	0.696107	2383.9	156200	2383.9	130400	2383.9	110280
B2RQC2	Ubiquitin carboxyl-terminal hydrolase 42	-0.152687	0.396536	1795200	1861600	2226100	1448500	1924600	1919000
Q3TDQ1	Dolichyl-diphosphooligosaccharide--protein glycosyltransferase subunit STT3B	3.4348	0.213572	2383.9	423970	2383.9	2055000	2383.9	2578900
Q3TDQ1	Dolichyl-diphosphooligosaccharide--protein glycosyltransferase subunit STT3B	0.434052	0.702586	2383.9	1670700	1758600	2055000	2383.9	2578900
Q3TEA8	Heterochromatin protein 1-binding protein 3	0.229327	0.770939	453500	529770	2383.9	373280	491160	291030
Q3TEW6	Myelin protein zero-like protein 1	-0.325022	0.398228	1452400	2597800	1773400	1502000	1953700	1193200
Q3TFK5	G patch domain-containing protein 4	-7.36057	0.195593	484830	688120	2383.9	2383.9	2383.9	2383.9
Q3TFK5	G patch domain-containing protein 4	0.285259	0.852633	1275400	2383.9	341260	2383.9	434630	1536000
Q3TGW2	Endonuclease/exonuclease/phosphatase family domain-containing protein 1	-6.15363	0.42265	504370	2383.9	2383.9	2383.9	2383.9	2383.9
Q3TGW2	Endonuclease/exonuclease/phosphatase family domain-containing protein 1	-0.507863	0.805466	90303	2383.9	2383.9	62092	2383.9	2383.9
Q3TGW2	Endonuclease/exonuclease/phosphatase family domain-containing protein 1	-0.507863	0.805466	90303	2383.9	2383.9	62092	2383.9	2383.9
Q3TGW2	Endonuclease/exonuclease/phosphatase family domain-containing protein 1	-1.20834	0.640187	1434500	2383.9	2383.9	2383.9	2383.9	618100
B2RQC6	CAD protein;Glutamine-dependent carbamoyl-phosphate synthase;Aspartate carbamoyltransferase;Dihydroorotase	0.0711556	0.922847	1039100	6051700	2893800	3649500	2381200	4458700
Q3TGW2	Endonuclease/exonuclease/phosphatase family domain-containing protein 1	-0.723113	0.32274	696260	587230	758960	663260	571650	2383.9
Q3TGW2	Endonuclease/exonuclease/phosphatase family domain-containing protein 1	-7.65283	0.42265	1434500	2383.9	2383.9	2383.9	2383.9	2383.9
Q3TGW2	Endonuclease/exonuclease/phosphatase family domain-containing protein 1	-5.37218	0.42265	291440	2383.9	2383.9	2383.9	2383.9	2383.9
Q3THE2;Q9CQ19	Myosin regulatory light chain 12B;Myosin regulatory light polypeptide 9	1.26362	0.62982	2383.9	2383.9	577190	2383.9	2383.9	1392500
Q3THG9	Alanyl-tRNA editing protein Aarsd1	1.52413	0.350355	2383.9	825160	2383.9	1136900	1247700	2383.9
Q3THK3	General transcription factor IIF subunit 1	-0.829745	0.715591	180960	2383.9	2383.9	99728	2383.9	2383.9
Q3THK7	GMP synthase [glutamine-hydrolyzing]	-0.98731	0.182049	602870	732610	703910	2383.9	534580	491740
Q3TIX9	U4/U6.U5 tri-snRNP-associated protein 2	-0.171579	0.93697	2383.9	1635300	2383.9	2383.9	2383.9	1451400
Q3TJM4	Centromere protein T	-7.00232	0.42265	912120	2383.9	2383.9	2383.9	2383.9	2383.9
Q3TJM4	Centromere protein T	6.4089	0.42265	2383.9	2383.9	2383.9	602920	2383.9	2383.9
B2RQC6	CAD protein;Glutamine-dependent carbamoyl-phosphate synthase;Aspartate carbamoyltransferase;Dihydroorotase	-0.960083	0.517402	195110	1271500	292020	640610	2383.9	260990
Q3TKT4	Transcription activator BRG1	4.87071	0.42265	2383.9	2383.9	2383.9	2383.9	2383.9	204470
Q3TKT4	Transcription activator BRG1	-3.64198	0.42265	84512	2383.9	2383.9	2383.9	2383.9	2383.9
Q3TKT4	Transcription activator BRG1	-0.0326746	0.892187	5055300	5381700	7067900	4585800	6856500	5670600
Q3TLH4	Protein PRRC2C	-0.728585	0.753453	2383.9	1413400	2383.9	2383.9	2383.9	851090
Q3TLH4	Protein PRRC2C	-1.21703	0.428889	240820	261640	2383.9	2383.9	212400	2383.9
Q3TLH4	Protein PRRC2C	-6.598	0.263659	509460	2383.9	180950	2383.9	2383.9	2383.9
Q3TLH4	Protein PRRC2C	-6.00907	0.184591	240820	217390	2383.9	2383.9	2383.9	2383.9
Q3TLI0	Trafficking protein particle complex subunit 10	-7.71756	0.183898	774760	728170	2383.9	2383.9	2383.9	2383.9
Q3TLR7	Denticleless protein homolog	-0.097914	0.932583	491110	886790	2383.9	696140	591190	2383.9
Q3TMW1	Coiled-coil domain-containing protein 102A	-3.92921	0.42265	104180	2383.9	2383.9	2383.9	2383.9	2383.9
B2RQC6	CAD protein;Glutamine-dependent carbamoyl-phosphate synthase;Aspartate carbamoyltransferase;Dihydroorotase	5.28629	0.42265	2383.9	2383.9	2383.9	2383.9	274320	2383.9
Q3TN34	MICAL-like protein 2	-7.29597	0.42265	2383.9	2383.9	1119100	2383.9	2383.9	2383.9
Q3TN34	MICAL-like protein 2	0.879062	0.484841	764310	2383.9	1199500	1901800	1712000	2383.9
Q3TN34	MICAL-like protein 2	6.1707	0.42265	2383.9	2383.9	2383.9	510430	2383.9	2383.9
Q3TN34	MICAL-like protein 2	0.760452	0.00576255	2231100	1900500	2393700	3684300	3612100	3757600
Q3TN34	MICAL-like protein 2	-7.60062	0.22149	2383.9	911180	474550	2383.9	2383.9	2383.9
Q3TN34	MICAL-like protein 2	1.63745	0.162812	2383.9	3392500	2383.9	4012800	3461200	3095400
Q3TN34	MICAL-like protein 2	0.211287	0.373742	1198100	1434600	1558900	1848200	1251100	1753400
Q3TN34	MICAL-like protein 2	7.5022	0.42265	2383.9	2383.9	2383.9	1291800	2383.9	2383.9
Q3TN34	MICAL-like protein 2	7.21329	0.42265	2383.9	2383.9	2383.9	2383.9	2383.9	1056500
Q3TN34	MICAL-like protein 2	-0.537327	0.476302	10300000	13986000	12625000	10871000	2383.9	14560000
A2A7S8	Uncharacterized protein KIAA1522	-0.147538	0.898871	360930	2383.9	223250	203460	323700	2383.9
B2RQC6	CAD protein;Glutamine-dependent carbamoyl-phosphate synthase;Aspartate carbamoyltransferase;Dihydroorotase	-0.373574	0.791268	1486700	5966400	2383.9	3366500	1448600	939550
Q3TN34	MICAL-like protein 2	0.284349	0.89658	2383.9	2383.9	1705500	2383.9	2383.9	2078100
Q3TN34	MICAL-like protein 2	-1.24129	0.628039	2383.9	336650	2383.9	2383.9	139650	2383.9
Q3TN34	MICAL-like protein 2	-0.246772	0.827572	2383.9	1281000	908700	801860	2383.9	1043200
Q3TP92	CTD nuclear envelope phosphatase 1	0.977315	0.52964	276680	2383.9	2383.9	325120	2383.9	226610
Q3TQI7	Uncharacterized protein C9orf78 homolog	0.244381	0.136337	7314600	7309000	8747300	8063900	9590900	10030000
Q3TRM4	Neuropathy target esterase	-4.75112	0.185149	89209	101000	2383.9	2383.9	2383.9	2383.9
Q3TRM4	Neuropathy target esterase	-4.43828	0.42265	2383.9	2383.9	150280	2383.9	2383.9	2383.9
Q3TSG4	RNA demethylase ALKBH5	0.342263	0.875265	2383.9	2383.9	505870	2383.9	642590	2383.9
Q3TUF7	YEATS domain-containing protein 2	0.765488	0.641012	937100	2383.9	2383.9	2383.9	1060600	538140
Q3TUF7	YEATS domain-containing protein 2	-0.120267	0.636102	733930	1064000	715000	773580	871250	667110
B2RQC6	CAD protein;Glutamine-dependent carbamoyl-phosphate synthase;Aspartate carbamoyltransferase;Dihydroorotase	-6.16323	0.42265	2383.9	507770	2383.9	2383.9	2383.9	2383.9
Q3TUF7	YEATS domain-containing protein 2	-0.568817	0.481231	1441700	1839300	1292900	2383.9	1982800	1098400
Q3TUH1	Phosphatidate cytidylyltransferase, mitochondrial	1.16919	0.632819	2383.9	65307	2383.9	152820	2383.9	2383.9
Q3TUH1	Phosphatidate cytidylyltransferase, mitochondrial	1.97775	0.265519	2383.9	71889	2383.9	152820	146730	2383.9
Q3TVI4	Protein HEXIM2	5.51904	0.42265	2383.9	2383.9	2383.9	2383.9	2383.9	323180
Q3TW96	UDP-N-acetylhexosamine pyrophosphorylase-like protein 1	0.2993	0.873815	285150	2383.9	370310	804740	2383.9	2383.9
Q3TWL2	Type 1 phosphatidylinositol 4,5-bisphosphate 4-phosphatase	-0.849634	0.720968	2383.9	1788100	2383.9	2383.9	2383.9	990140
Q3TWW8	Serine/arginine-rich splicing factor 6	1.38754	0.242519	21107000	2383.9	2383.9	17653000	14685000	22897000
Q3TWW8	Serine/arginine-rich splicing factor 6	1.35046	0.239394	21107000	2383.9	729990	17653000	14685000	23351000
Q3TWW8	Serine/arginine-rich splicing factor 6	-0.0225346	0.989455	206860	2383.9	2383.9	96294	2383.9	109670
Q3TWW8	Serine/arginine-rich splicing factor 6	-2.20877	0.377449	1522000	431980	2383.9	2383.9	418430	2383.9
B2RRD7		-0.429012	0.704259	2383.9	1577200	1329100	1146100	2383.9	1012000
Q3TWW8	Serine/arginine-rich splicing factor 6	-0.670954	0.357801	31320000	25466000	26029000	2383.9	26182000	25831000
Q3TYA6	M-phase phosphoprotein 8	0.194797	0.857715	503980	2383.9	523290	2383.9	597820	578300
Q3TYA6	M-phase phosphoprotein 8	-1.27713	0.27721	913720	2945100	1100600	2383.9	868150	1175800
Q3TYA6	M-phase phosphoprotein 8	-4.60389	0.42265	2383.9	169140	2383.9	2383.9	2383.9	2383.9
Q3TYD6	Serine/threonine-protein kinase LMTK2	4.99693	0.42265	2383.9	2383.9	2383.9	223600	2383.9	2383.9
Q3TYD6	Serine/threonine-protein kinase LMTK2	6.65714	0.42265	2383.9	2383.9	2383.9	717020	2383.9	2383.9
Q3TYS2	Uncharacterized protein C17orf62 homolog	-6.5176	0.249423	187670	2383.9	465190	2383.9	2383.9	2383.9
Q3TZX8	Polynucleotide 5'-hydroxyl-kinase NOL9	-0.186288	0.271178	1358400	1391800	1181500	962730	1180200	1312500
Q3TZX8	Polynucleotide 5'-hydroxyl-kinase NOL9	-0.462413	0.685727	2383.9	4253800	3388900	2790600	2383.9	2755600
Q3TZZ7	Extended synaptotagmin-2	2.25995	0.502399	2383.9	46915	2383.9	2383.9	2383.9	242780
B2RRD7		-5.73202	0.42265	2383.9	375350	2383.9	2383.9	2383.9	2383.9
Q3TZZ7	Extended synaptotagmin-2	-0.272405	0.834832	6887900	1961200	1997100	2383.9	1585300	7392300
Q3TZZ7	Extended synaptotagmin-2	-0.0924491	0.959012	5540200	873150	2383.9	599520	2383.9	5415600
Q3TZZ7	Extended synaptotagmin-2	-0.327012	0.881649	2335800	2383.9	2383.9	1861100	2383.9	2383.9
Q3TZZ7	Extended synaptotagmin-2	0.623581	0.394484	4798300	4922400	2383.9	5143900	4089900	5746500
Q3TZZ7	Extended synaptotagmin-2	-1.00072	0.684611	2383.9	2383.9	2868000	2383.9	2383.9	1430900
Q3TZZ7	Extended synaptotagmin-2	-5.62821	0.42265	2383.9	348960	2383.9	2383.9	2383.9	2383.9
Q3U0J8	TBC1 domain family member 2B	-4.99535	0.42265	2383.9	223350	2383.9	2383.9	2383.9	2383.9
Q3U0M1	Trafficking protein particle complex subunit 9	-9.28619	0.0306887	1923700	1537000	1004400	2383.9	2383.9	2383.9
Q3U0S6	Ras-interacting protein 1	-6.17203	0.18366	261630	2383.9	251660	2383.9	2383.9	2383.9
Q3U133	Zinc finger protein 746	1.19317	0.055993	78382	46456	98499	213740	117640	179290
B2RRE7	OTU domain-containing protein 4	-0.148403	0.945077	696400	2383.9	2383.9	2383.9	2383.9	627860
Q3U1J1	TCF3 fusion partner homolog	-0.0846898	0.600498	3180400	3550100	2686700	3054400	2596700	3229200
Q3U1J1	TCF3 fusion partner homolog	-0.207939	0.144747	1630100	1658200	1368000	1221700	1424400	1385200
Q3U1T3	Breast cancer metastasis-suppressor 1-like protein	5.99661	0.215172	2383.9	2383.9	2383.9	162640	291610	2383.9
Q3U2K0	Protein FAM193B	-0.235539	0.829014	2383.9	529490	538880	476860	2383.9	430220
Q3U2S4	OTU domain-containing protein 5	0.263697	0.813517	2383.9	1827500	1697400	2412200	2383.9	1820100
Q3U2S4	OTU domain-containing protein 5	0.94714	0.377489	726680	1078900	2383.9	2062200	842520	581120
Q3U3E2	Protein FAM117B	-0.873411	0.567842	2383.9	380150	367350	2383.9	404560	2383.9
Q3U3E2	Protein FAM117B	6.86724	0.42265	2383.9	2383.9	2383.9	2383.9	830170	2383.9
Q3U3N6	AP-4 complex accessory subunit tepsin	0.733233	0.634042	2383.9	317770	2383.9	239040	294750	2383.9
Q3U3R4	Lipase maturation factor 1	-1.79685	0.356754	366350	779300	2383.9	2383.9	2383.9	325640
B2RRE7	OTU domain-containing protein 4	-0.148403	0.945077	696400	2383.9	2383.9	2383.9	2383.9	627860
Q3U3S3	Centromere protein L	-3.27151	0.42265	64293	2383.9	2383.9	2383.9	2383.9	2383.9
Q3U3T8	WD repeat-containing protein 62	-4.22746	0.42265	2383.9	129200	2383.9	2383.9	2383.9	2383.9
Q3U3T8	WD repeat-containing protein 62	-0.143017	0.914959	1925200	5539300	2383.9	4383900	2383.9	2375900
Q3U3T8	WD repeat-containing protein 62	0.968546	0.523781	2383.9	264210	2383.9	255520	2383.9	268450
Q3U5C7	Prickle-like protein 1	-3.96207	0.42265	2383.9	106690	2383.9	2383.9	2383.9	2383.9
Q3U5C7	Prickle-like protein 1	-0.766854	0.733767	2383.9	2383.9	192830	2383.9	2383.9	111360
Q3U7R1	Extended synaptotagmin-1	-1.21235	0.456553	778400	2383.9	477630	538320	2383.9	2383.9
Q3U8K7	Histone-lysine N-methyltransferase SUV420H1	0.241871	0.7604	630430	465590	2383.9	383870	533910	381110
Q3U8K7	Histone-lysine N-methyltransferase SUV420H1	4.7149	0.42265	2383.9	2383.9	2383.9	2383.9	2383.9	183050
Q3U9G9	Lamin-B receptor	-4.86546	0.42265	203710	2383.9	2383.9	2383.9	2383.9	2383.9
B2RRE7	OTU domain-containing protein 4	7.09294	0.42265	2383.9	2383.9	2383.9	2383.9	2383.9	971560
Q3U9G9	Lamin-B receptor	-0.263067	0.903313	630560	2383.9	2383.9	524660	2383.9	2383.9
Q3U9G9	Lamin-B receptor	-0.653229	0.77604	2383.9	2383.9	3399100	2383.9	2383.9	2159600
Q3U9G9	Lamin-B receptor	-0.480456	0.830003	4245200	2383.9	2383.9	2383.9	3041400	2383.9
Q3U9G9	Lamin-B receptor	-6.34072	0.42265	2383.9	574870	2383.9	2383.9	2383.9	2383.9
Q3U9G9	Lamin-B receptor	-0.668342	0.0296322	5060100	5322100	5976700	2514800	3727800	4050900
Q3U9G9	Lamin-B receptor	6.3652	0.42265	2383.9	2383.9	2383.9	2383.9	2383.9	584790
Q3U9N9	Monocarboxylate transporter 10	6.16019	0.42265	2383.9	2383.9	2383.9	506690	2383.9	2383.9
Q3UCQ1	Forkhead box protein K2	-0.244572	0.574463	5343200	12381000	11131000	7026300	9969000	7360400
Q3UCQ1	Forkhead box protein K2	-0.111851	0.713143	2356600	1949700	1991300	1287900	2019700	2520200
Q3UCQ1	Forkhead box protein K2	-5.40431	0.42265	2383.9	298110	2383.9	2383.9	2383.9	2383.9
B2RRE7	OTU domain-containing protein 4	-2.13761	0.0649989	1304800	2266700	1252000	2383.9	1091400	2383.9
Q3UD01	Putative ataxin-7-like protein 3B	-5.46834	0.205313	2383.9	193620	120620	2383.9	2383.9	2383.9
Q3UDE2	Tubulin--tyrosine ligase-like protein 12	5.50485	0.42265	2383.9	2383.9	2383.9	2383.9	319970	2383.9
Q3UDE2	Tubulin--tyrosine ligase-like protein 12	-0.1703	0.611321	4383200	4941300	7634000	5949400	4533400	4587500
Q3UDE2	Tubulin--tyrosine ligase-like protein 12	0.480935	0.767546	2383.9	440770	2383.9	393890	2383.9	225540
Q3UDW8	Heparan-alpha-glucosaminide N-acetyltransferase	-7.0895	0.238544	672910	298710	2383.9	2383.9	2383.9	2383.9
Q3UDW8	Heparan-alpha-glucosaminide N-acetyltransferase	-0.60675	0.0166423	6309400	7265200	5990200	4111200	3668700	5067800
Q3UE17	RNA-binding protein MEX3D	2.23496	0.333554	402070	2383.9	2383.9	1369000	2383.9	543800
Q3UE31	Uncharacterized protein KIAA0930 homolog	-0.976162	0.414079	76643	99059	78046	124220	2383.9	2383.9
Q3UE31	Uncharacterized protein KIAA0930 homolog	5.6746	0.42265	2383.9	2383.9	2383.9	2383.9	2383.9	360520
Q3UFY0	Ribosomal RNA processing protein 36 homolog	-0.395563	0.095304	761120	985900	950810	664000	814210	572660
B2RRE7	OTU domain-containing protein 4	7.52011	0.42265	2383.9	2383.9	2383.9	1308000	2383.9	2383.9
Q3UG20	Histone-lysine N-methyltransferase 2E	-0.186924	0.393569	827440	1032000	1075300	877680	1017800	682620
Q3UGC7	Eukaryotic translation initiation factor 3 subunit J-A	1.885	0.542128	2383.9	710980	565590	2383.9	2383.9	4719100
Q3UGC7	Eukaryotic translation initiation factor 3 subunit J-A	-6.64502	0.42265	2383.9	710980	2383.9	2383.9	2383.9	2383.9
Q3UGS4	Protein FAM195B	-0.884126	0.568775	1223700	1468500	2383.9	1455200	2383.9	2383.9
Q3UH06	Ras-responsive element-binding protein 1	-0.830586	0.589635	2383.9	667450	676630	2383.9	752350	2383.9
Q3UH06	Ras-responsive element-binding protein 1	-2.33203	0.42265	31242	2383.9	2383.9	2383.9	2383.9	2383.9
Q3UH06	Ras-responsive element-binding protein 1	-0.289087	0.889534	142550	2383.9	2383.9	2383.9	115800	2383.9
Q3UH06	Ras-responsive element-binding protein 1	-0.212656	0.846772	2383.9	293080	350930	2383.9	313500	241920
Q3UH60	Disco-interacting protein 2 homolog B	-0.614716	0.595037	452480	452810	2383.9	321700	268680	2383.9
Q3UH60	Disco-interacting protein 2 homolog B	-1.77401	0.301429	564630	507620	2383.9	309450	2383.9	2383.9
B2RUR8	OTU domain-containing protein 7B	-0.432469	0.348202	987260	1371100	634180	733440	675860	808150
Q3UH60	Disco-interacting protein 2 homolog B	4.7038	0.42265	2383.9	2383.9	2383.9	181610	2383.9	2383.9
Q3UH60	Disco-interacting protein 2 homolog B	-0.546319	0.80356	2383.9	267410	2383.9	181610	2383.9	2383.9
Q3UHA3	Spatacsin	-7.13938	0.42265	2383.9	1003500	2383.9	2383.9	2383.9	2383.9
Q3UHC0	Trinucleotide repeat-containing gene 6C protein	-1.07753	0.50423	306400	522800	2383.9	2383.9	2383.9	389270
Q3UHC7	Disabled homolog 2-interacting protein	-0.0329869	0.987698	2383.9	2383.9	492460	481220	2383.9	2383.9
Q3UHC7	Disabled homolog 2-interacting protein	-3.81115	0.42265	2383.9	95620	2383.9	2383.9	2383.9	2383.9
Q3UHC7	Disabled homolog 2-interacting protein	5.56634	0.42265	2383.9	2383.9	2383.9	2383.9	2383.9	334110
Q3UHC7	Disabled homolog 2-interacting protein	-1.75856	0.326596	2383.9	377390	235190	2383.9	2383.9	176980
Q3UHF7	Transcription factor HIVEP2	3.59879	0.42265	2383.9	2383.9	2383.9	2383.9	2383.9	81879
Q3UHH1	Zinc finger SWIM domain-containing protein 8	0.0615122	0.94952	235630	513520	2383.9	330230	289720	164320
A2A432	Cullin-4B	-1.12387	0.431629	2383.9	1810200	1341200	2383.9	1128800	315970
A2A7S8	Uncharacterized protein KIAA1522	-0.089706	0.683454	1149700	1299800	1378600	1486400	1158600	952320
B2RWS6	Histone acetyltransferase p300	-0.652899	0.772761	2383.9	451470	2383.9	285400	2383.9	2383.9
Q3UHJ0	AP2-associated protein kinase 1	-0.0187706	0.992785	2383.9	160010	2383.9	2383.9	2383.9	157880
Q3UHJ0	AP2-associated protein kinase 1	-0.0628287	0.975265	2383.9	1860400	2383.9	176100	1607200	2383.9
Q3UHJ0	AP2-associated protein kinase 1	0.721312	0.554159	1321600	2383.9	1142100	2323900	2383.9	1739500
Q3UHK8	Trinucleotide repeat-containing gene 6A protein	-7.39911	0.184658	570440	634330	2383.9	2383.9	2383.9	2383.9
Q3UHX0	Nucleolar protein 8	0.209734	0.905809	2383.9	2383.9	155220	39578	2383.9	143060
Q3UHX2	28 kDa heat- and acid-stable phosphoprotein	0.151799	0.749737	296260	422190	186340	194470	402620	408090
Q3UI43	BRISC and BRCA1-A complex member 1	-4.26004	0.42265	132260	2383.9	2383.9	2383.9	2383.9	2383.9
Q3UIA2	Rho GTPase-activating protein 17	-0.644791	0.382518	2001100	2528000	1586400	1920700	2383.9	1988300
Q3UIA2	Rho GTPase-activating protein 17	1.10406	0.661492	2383.9	863570	2383.9	2383.9	2383.9	1861800
Q3UIA2	Rho GTPase-activating protein 17	0.210344	0.56659	532910	1017400	815710	1171800	874940	690660
B2RWS6;P45481	Histone acetyltransferase p300;CREB-binding protein	5.73634	0.42265	2383.9	2383.9	2383.9	376490	2383.9	2383.9
Q3UIA2	Rho GTPase-activating protein 17	0.210344	0.56659	532910	1017400	815710	1171800	874940	690660
Q3UIK4	N6-adenosine-methyltransferase subunit METTL14	4.2745	0.42265	2383.9	2383.9	2383.9	2383.9	133640	2383.9
Q3UIR3	E3 ubiquitin-protein ligase DTX3L	6.5068	0.42265	2383.9	2383.9	2383.9	645590	2383.9	2383.9
Q3UIR3	E3 ubiquitin-protein ligase DTX3L	-1.47814	0.129405	2384600	4159700	2198600	645590	2383.9	2490300
Q3UJ81	Nuclear envelope phosphatase-regulatory subunit 1	0.125156	0.950275	2383.9	83265	2383.9	2383.9	2383.9	91243
Q3UJB9	Enhancer of mRNA-decapping protein 4	7.99788	0.183633	2383.9	2383.9	2383.9	896650	2383.9	929110
Q3UJB9	Enhancer of mRNA-decapping protein 4	4.71675	0.42265	2383.9	2383.9	2383.9	2383.9	2383.9	183290
Q3UJB9	Enhancer of mRNA-decapping protein 4	2.74968	0.23494	136810	2383.9	2383.9	548050	2383.9	401770
Q3UJU9	Regulator of microtubule dynamics protein 3	-0.459482	0.775581	1113400	824640	2383.9	2383.9	2383.9	1406400
Q3UJU9	Regulator of microtubule dynamics protein 3	-3.41097	0.418829	6194400	2383.9	464140	247570	376270	2383.9
B2RX14	Terminal uridylyltransferase 4	7.74843	0.42265	2383.9	2383.9	2383.9	2383.9	2383.9	1533100
Q3UJU9	Regulator of microtubule dynamics protein 3	-7.74852	0.42265	2383.9	2383.9	1533200	2383.9	2383.9	2383.9
Q3UJU9	Regulator of microtubule dynamics protein 3	-0.287943	0.295965	1958500	1713600	1533200	1019100	1472700	1771700
Q3UKC1	Tax1-binding protein 1 homolog	4.70959	0.42265	2383.9	2383.9	2383.9	182360	2383.9	2383.9
Q3UKC1	Tax1-binding protein 1 homolog	-3.21127	0.42265	61469	2383.9	2383.9	2383.9	2383.9	2383.9
Q3UKC1	Tax1-binding protein 1 homolog	-4.33901	0.42265	139970	2383.9	2383.9	2383.9	2383.9	2383.9
Q3UKC1	Tax1-binding protein 1 homolog	0.181179	0.843898	814850	1744200	2383.9	1122300	1053900	727980
Q3UKC1	Tax1-binding protein 1 homolog	-5.7893	0.184758	185790	207340	2383.9	2383.9	2383.9	2383.9
Q3UKC1	Tax1-binding protein 1 homolog	-9.0701	0.205692	1464200	2377400	2383.9	2383.9	2383.9	2383.9
Q3UKC1	Tax1-binding protein 1 homolog	-3.08398	0.42265	55875	2383.9	2383.9	2383.9	2383.9	2383.9
Q3UKU1	RNA polymerase II elongation factor ELL2	-4.12377	0.42265	2383.9	2383.9	119910	2383.9	2383.9	2383.9
B2RX14	Terminal uridylyltransferase 4	0.280364	0.779206	2070000	933730	1094400	2976600	2383.9	1998200
Q3UM45	Protein phosphatase 1 regulatory subunit 7	-3.77017	0.42265	2383.9	92808	2383.9	2383.9	2383.9	2383.9
Q3UM45	Protein phosphatase 1 regulatory subunit 7	0.466787	0.833275	2383.9	619950	2383.9	858610	2383.9	2383.9
Q3UM45	Protein phosphatase 1 regulatory subunit 7	-6.11072	0.42265	489450	2383.9	2383.9	2383.9	2383.9	2383.9
Q3UM45	Protein phosphatase 1 regulatory subunit 7	-1.19761	0.389794	2383.9	225300	298040	94240	2383.9	132590
Q3UM45	Protein phosphatase 1 regulatory subunit 7	5.62845	0.42265	2383.9	2383.9	2383.9	2383.9	349020	2383.9
Q3UM83	Killer cell lectin-like receptor subfamily G member 2	-8.02825	0.233303	591750	1272900	2383.9	2383.9	2383.9	2383.9
Q3UM83	Killer cell lectin-like receptor subfamily G member 2	-0.182094	0.932731	692160	2383.9	2383.9	609520	2383.9	2383.9
Q3UM83	Killer cell lectin-like receptor subfamily G member 2	-0.363882	0.645884	1944000	2096200	1107700	2383.9	1761200	2236700
Q3UM83	Killer cell lectin-like receptor subfamily G member 2	-6.2768	0.42265	2383.9	549750	2383.9	2383.9	2383.9	2383.9
Q3UM83	Killer cell lectin-like receptor subfamily G member 2	-5.40039	0.42265	297290	2383.9	2383.9	2383.9	2383.9	2383.9
B2RX14	Terminal uridylyltransferase 4	1.05602	0.493416	2383.9	2383.9	698220	2383.9	755180	704080
Q3UMB5	Smith-Magenis syndrome chromosomal region candidate gene 8 protein homolog	6.78209	0.42265	2383.9	2383.9	2383.9	2383.9	2383.9	782320
Q3UMB5	Smith-Magenis syndrome chromosomal region candidate gene 8 protein homolog	-0.186462	0.912144	491010	724880	2383.9	1065800	2383.9	2383.9
Q3UMB5	Smith-Magenis syndrome chromosomal region candidate gene 8 protein homolog	0.119254	0.956023	1190500	2383.9	2383.9	2383.9	2383.9	1293500
Q3UMB9	WASH complex subunit 7	0.394223	0.684055	95928	127300	2383.9	161650	28027	106830
Q3UMC0	Spermatogenesis-associated protein 5	-0.447262	0.840394	2383.9	1507800	2383.9	2383.9	2383.9	1104600
Q3UMC0	Spermatogenesis-associated protein 5	-0.22429	0.839356	2383.9	1232500	1126700	870770	2383.9	1148400
Q3UMF0	Cordon-bleu protein-like 1	0.0893042	0.567597	1190400	1508700	1602700	1413600	1660100	1502800
Q3UMF0	Cordon-bleu protein-like 1	-0.108312	0.442044	2426800	2996900	2475100	2546600	2583400	2197500
Q3UMF0	Cordon-bleu protein-like 1	-0.640742	0.774111	282140	2383.9	2383.9	2383.9	2383.9	179250
Q3UMF0	Cordon-bleu protein-like 1	-0.00227159	0.990835	3132500	3629100	3853000	3717900	2777600	4102400
B2RY04	Dedicator of cytokinesis protein 5	-5.30248	0.42265	2383.9	277470	2383.9	2383.9	2383.9	2383.9
Q3UMF0	Cordon-bleu protein-like 1	1.35528	0.25633	2383.9	1093600	2383.9	853020	971230	985880
Q3UMF0	Cordon-bleu protein-like 1	0.386066	0.21661	2634200	4891800	4373300	5994000	4907100	4649200
Q3UMF0	Cordon-bleu protein-like 1	5.0474	0.42265	2383.9	2383.9	2383.9	2383.9	2383.9	231730
Q3UMF0	Cordon-bleu protein-like 1	-0.142069	0.864093	339080	554100	755400	722400	769190	2383.9
Q3UMF0	Cordon-bleu protein-like 1	-1.58307	0.176914	1871600	2456000	2458400	2260200	2383.9	2383.9
Q3UMG5	Leucine-rich repeat and calponin homology domain-containing protein 2	4.81812	0.42265	2383.9	2383.9	2383.9	2383.9	2383.9	196980
Q3UMR0	Ankyrin repeat domain-containing protein 27	1.63743	0.154346	2383.9	2383.9	370130	440910	418500	306940
Q3UMU9	Hepatoma-derived growth factor-related protein 2	-8.20957	0.188688	2383.9	1176800	937890	2383.9	2383.9	2383.9
Q3UMU9	Hepatoma-derived growth factor-related protein 2	-0.165617	0.757245	3936500	7369300	7587200	2754900	8545800	5543300
Q3UMU9	Hepatoma-derived growth factor-related protein 2	-0.188521	0.864275	4425700	3569800	2383.9	2383.9	3607100	3408700
B2RY04	Dedicator of cytokinesis protein 5	0.302296	0.525732	489730	488710	894060	657690	566700	1084600
Q3UMU9	Hepatoma-derived growth factor-related protein 2	-8.83382	0.42265	2383.9	2383.9	3258500	2383.9	2383.9	2383.9
Q3UMU9	Hepatoma-derived growth factor-related protein 2	1.31821	0.325463	842140	921060	2383.9	238810	1600100	2563700
Q3UMU9	Hepatoma-derived growth factor-related protein 2	0.372683	0.665535	671000	147160	951490	410040	547030	1334200
Q3UMU9	Hepatoma-derived growth factor-related protein 2	0.1055	0.758064	2870900	1644700	1518600	2156200	2256100	2079700
Q3UMY5	Echinoderm microtubule-associated protein-like 4	-5.84224	0.42265	2383.9	2383.9	405530	2383.9	2383.9	2383.9
Q3UPF5	Zinc finger CCCH-type antiviral protein 1	0.00300692	0.991201	776410	1271600	832530	1032800	868270	985480
Q3UPF5	Zinc finger CCCH-type antiviral protein 1	-6.94996	0.42265	879440	2383.9	2383.9	2383.9	2383.9	2383.9
Q3UPF5	Zinc finger CCCH-type antiviral protein 1	-7.84854	0.42265	2383.9	1643600	2383.9	2383.9	2383.9	2383.9
Q3UPF5	Zinc finger CCCH-type antiviral protein 1	-0.700713	0.660317	825100	2383.9	1277400	2383.9	2383.9	1290300
Q3UPF5	Zinc finger CCCH-type antiviral protein 1	0.520067	0.711599	486480	643590	2383.9	410480	2383.9	1211100
B2RY04	Dedicator of cytokinesis protein 5	2.23672	0.42265	2383.9	2383.9	2383.9	28940	2383.9	2383.9
Q3UPH7	Rho guanine nucleotide exchange factor 40	1.55584	0.365923	2383.9	204560	2383.9	382620	2383.9	230430
Q3UPH7	Rho guanine nucleotide exchange factor 40	-0.0749908	0.927776	1304800	2502800	2001000	2836200	2383.9	2675800
Q3UPH7	Rho guanine nucleotide exchange factor 40	5.26787	0.42265	2383.9	2383.9	2383.9	270780	2383.9	2383.9
Q3UPH7	Rho guanine nucleotide exchange factor 40	-0.545942	0.659166	2383.9	1314900	810560	918850	2383.9	536220
Q3UPH7	Rho guanine nucleotide exchange factor 40	-0.678428	0.578947	2383.9	2859600	1965100	2383.9	1535400	1478400
Q3UPH7	Rho guanine nucleotide exchange factor 40	-0.397958	0.702334	384880	661170	2383.9	251010	269190	275490
Q3UPL0	Protein transport protein Sec31A	0.569235	0.796218	2383.9	179940	2383.9	269290	2383.9	2383.9
Q3UQN2	F-BAR domain only protein 2	7.61062	0.42265	2383.9	2383.9	2383.9	2383.9	1393000	2383.9
Q3UQN2	F-BAR domain only protein 2	0.408049	0.853587	1183400	2383.9	2383.9	2383.9	1571800	2383.9
Q3UR70	Transforming growth factor-beta receptor-associated protein 1	-5.89973	0.42265	2383.9	422210	2383.9	2383.9	2383.9	2383.9
B2RY56	RNA-binding protein 25	0.169777	0.908632	121890	305500	2383.9	93852	2383.9	387210
Q3UR70	Transforming growth factor-beta receptor-associated protein 1	1.27002	0.458896	2383.9	2383.9	340760	558540	272370	2383.9
Q3URD3	Sarcolemmal membrane-associated protein	-8.45184	0.201531	2383.9	1517700	984100	2383.9	2383.9	2383.9
Q3URD3	Sarcolemmal membrane-associated protein	-1.52579	0.377949	2383.9	2209600	1323600	2383.9	2383.9	1223100
Q3USH5	Splicing factor, suppressor of white-apricot homolog	0.00938066	0.993301	2098500	2383.9	2513300	1895500	2383.9	2746400
Q3USH5	Splicing factor, suppressor of white-apricot homolog	-2.87367	0.42265	2383.9	47649	2383.9	2383.9	2383.9	2383.9
Q3USH5	Splicing factor, suppressor of white-apricot homolog	0.447047	0.544028	1451200	2383.9	1480000	1217800	1506300	1275100
Q3UTJ2	Sorbin and SH3 domain-containing protein 2	-0.284957	0.896154	1340400	2383.9	2383.9	2383.9	2383.9	1099300
Q3UTJ2	Sorbin and SH3 domain-containing protein 2	0.77143	0.400464	2383.9	636660	1081400	628740	739590	1568400
Q3UTJ2	Sorbin and SH3 domain-containing protein 2	-2.60531	0.42265	38752	2383.9	2383.9	2383.9	2383.9	2383.9
Q3UTJ2	Sorbin and SH3 domain-containing protein 2	4.31306	0.42265	2383.9	2383.9	2383.9	137390	2383.9	2383.9
B2RY56	RNA-binding protein 25	0.640998	0.696451	6621200	2383.9	2383.9	2383.9	3588000	6742200
Q3UTJ2	Sorbin and SH3 domain-containing protein 2	-1.35453	0.398312	2232600	2383.9	1647500	41006	1474900	2383.9
Q3UTQ8	Cyclin-dependent kinase-like 5	-3.9227	0.42265	2383.9	103690	2383.9	2383.9	2383.9	2383.9
Q3UV16	Inositol 1,4,5-trisphosphate receptor-interacting protein-like 2	-0.270656	0.141956	2040200	2602200	2216700	1664000	2118200	1903600
Q3UV16	Inositol 1,4,5-trisphosphate receptor-interacting protein-like 2	0.131193	0.947398	74214	2383.9	2383.9	2383.9	2383.9	81733
Q3UVG3	Protein FAM91A1	-3.32646	0.42265	66974	2383.9	2383.9	2383.9	2383.9	2383.9
Q3UVG3	Protein FAM91A1	-3.03525	0.42265	53861	2383.9	2383.9	2383.9	2383.9	2383.9
Q3UVL4	Vacuolar protein sorting-associated protein 51 homolog	-0.80944	0.599089	557000	515930	2383.9	2383.9	2383.9	608810
Q3UWW6	GAS2-like protein 3	-0.770525	0.731475	2383.9	172450	2383.9	99118	2383.9	2383.9
Q3UXZ9	Lysine-specific demethylase 5A	6.20337	0.42265	2383.9	2383.9	2383.9	522230	2383.9	2383.9
Q3UXZ9	Lysine-specific demethylase 5A	-0.192636	0.861557	2383.9	1233500	1056700	881840	1121800	2383.9
A2A7S8	Uncharacterized protein KIAA1522	-1.01503	0.511846	2383.9	1073300	928120	2383.9	2383.9	986750
B7ZNG4	Tastin	-4.81633	0.42265	2383.9	196730	2383.9	2383.9	2383.9	2383.9
Q3UXZ9	Lysine-specific demethylase 5A	0.0677218	0.952515	226410	176530	2383.9	155740	266680	2383.9
Q3UYI5	Ral guanine nucleotide dissociation stimulator-like 3	0.715323	0.643311	470150	2383.9	2383.9	2383.9	412300	365060
Q3UYI5	Ral guanine nucleotide dissociation stimulator-like 3	0.715323	0.643311	470150	2383.9	2383.9	2383.9	412300	365060
Q3UYI5	Ral guanine nucleotide dissociation stimulator-like 3	0.983167	0.686968	470150	2383.9	2383.9	2383.9	2383.9	934050
Q3UYK3	TBC1 domain family member 9	-5.17444	0.42265	253500	2383.9	2383.9	2383.9	2383.9	2383.9
Q3UYV9	Nuclear cap-binding protein subunit 1	0.412199	0.421991	485310	230120	224450	419950	281150	549610
Q3UYV9	Nuclear cap-binding protein subunit 1	9.46982	0.42265	2383.9	2383.9	2383.9	5066400	2383.9	2383.9
Q3UZ01	RNA-binding protein 40	-6.03715	0.42265	2383.9	2383.9	464880	2383.9	2383.9	2383.9
Q3UZ01	RNA-binding protein 40	-9.08986	0.183634	1912500	2383.9	1982100	2383.9	2383.9	2383.9
Q3UZ01	RNA-binding protein 40	0.421463	0.576183	1636400	2145400	2383.9	1759900	1646500	1661700
B7ZNG4	Tastin	-0.0161418	0.977407	1034700	1801500	923360	800510	945420	1971800
Q3UZ39	Leucine-rich repeat flightless-interacting protein 1	-0.24926	0.27547	1908600	2564300	1864700	1734800	1841100	1756100
Q3UZ39	Leucine-rich repeat flightless-interacting protein 1	2.77025	0.42265	2383.9	2383.9	2383.9	2383.9	2383.9	44023
Q3UZ39	Leucine-rich repeat flightless-interacting protein 1	0.0629526	0.976833	2383.9	3797800	2383.9	2383.9	3967400	2383.9
Q3UZ39	Leucine-rich repeat flightless-interacting protein 1	-6.05697	0.199222	283570	190190	2383.9	2383.9	2383.9	2383.9
Q3V038	Tetratricopeptide repeat protein 9A	7.23219	0.42265	2383.9	2383.9	2383.9	1070500	2383.9	2383.9
Q3V1H1	Cytoskeleton-associated protein 2	4.66098	0.42265	2383.9	2383.9	2383.9	2383.9	2383.9	176160
Q3V1V3	ESF1 homolog	-0.319329	0.88139	270820	2383.9	2383.9	2383.9	2383.9	216100
Q3V1V3	ESF1 homolog	-2.93124	0.42265	49783	2383.9	2383.9	2383.9	2383.9	2383.9
Q3V1V3	ESF1 homolog	-2.93124	0.42265	49783	2383.9	2383.9	2383.9	2383.9	2383.9
Q3V1V3	ESF1 homolog	-0.409913	0.847194	178630	2383.9	2383.9	2383.9	2383.9	133270
B7ZNG4	Tastin	0.481695	0.656772	2383.9	170590	32615	73017	94144	119920
Q3V1V3	ESF1 homolog	-0.0658325	0.970341	1065800	2383.9	2383.9	529260	2383.9	491170
Q3V300	Kinesin-like protein KIF22	-5.46475	0.42265	311070	2383.9	2383.9	2383.9	2383.9	2383.9
Q3V3R1	Monofunctional C1-tetrahydrofolate synthase, mitochondrial	-0.854615	0.5818	1236200	2383.9	1025500	2383.9	1247300	2383.9
Q3ZK22	Vezatin	-5.87588	0.42265	2383.9	2383.9	415210	2383.9	2383.9	2383.9
Q497H0	AN1-type zinc finger protein 3	-1.00824	0.507778	2383.9	152330	196060	2383.9	169620	2383.9
Q497V5	S1 RNA-binding domain-containing protein 1	0.782666	0.294187	2383.9	808620	690990	1018000	590810	975080
Q497V5	S1 RNA-binding domain-containing protein 1	0.18751	0.925801	2383.9	81380	2383.9	2383.9	2383.9	93337
Q4ACU6	SH3 and multiple ankyrin repeat domains protein 3	-5.21128	0.42265	2383.9	260180	2383.9	2383.9	2383.9	2383.9
Q4ACU6	SH3 and multiple ankyrin repeat domains protein 3	0.428855	0.571641	3152600	2824300	2383.9	2022800	2700300	3326000
Q4ACU6	SH3 and multiple ankyrin repeat domains protein 3	-0.55684	0.472772	764050	660930	1010000	660810	2383.9	992080
B9EJ80		4.34924	0.42265	2383.9	2383.9	2383.9	2383.9	2383.9	141000
Q4ACU6	SH3 and multiple ankyrin repeat domains protein 3	-0.292405	0.88922	2383.9	168730	2383.9	136900	2383.9	2383.9
Q4ACU6	SH3 and multiple ankyrin repeat domains protein 3	1.20341	0.111642	706470	2383.9	616860	1002200	736390	1314300
Q4ACU6	SH3 and multiple ankyrin repeat domains protein 3	-4.42388	0.42265	148740	2383.9	2383.9	2383.9	2383.9	2383.9
Q4ACU6	SH3 and multiple ankyrin repeat domains protein 3	-5.09256	0.42265	239250	2383.9	2383.9	2383.9	2383.9	2383.9
Q4ACU6	SH3 and multiple ankyrin repeat domains protein 3	6.61121	0.42265	2383.9	2383.9	2383.9	2383.9	2383.9	694400
Q4ACU6	SH3 and multiple ankyrin repeat domains protein 3	-0.367576	0.86767	2383.9	2678900	2383.9	2383.9	2383.9	2075300
Q4ACU6	SH3 and multiple ankyrin repeat domains protein 3	0.57242	0.637325	2383.9	303800	173390	422330	2383.9	288420
Q4ACU6	SH3 and multiple ankyrin repeat domains protein 3	-0.151273	0.900955	343570	2383.9	155230	2383.9	259510	189400
Q4ACU6	SH3 and multiple ankyrin repeat domains protein 3	-5.70195	0.42265	367510	2383.9	2383.9	2383.9	2383.9	2383.9
Q4ACU6	SH3 and multiple ankyrin repeat domains protein 3	1.55529	0.33307	297040	2383.9	269520	983220	2383.9	686480
B9EJ80		-1.65878	0.317045	2383.9	307890	286140	184120	2383.9	2383.9
Q4ACU6	SH3 and multiple ankyrin repeat domains protein 3	-5.79873	0.42265	393340	2383.9	2383.9	2383.9	2383.9	2383.9
Q4ACU6	SH3 and multiple ankyrin repeat domains protein 3	7.19592	0.42265	2383.9	2383.9	2383.9	2383.9	1043800	2383.9
Q4FJU9	Transmembrane protein 40	-0.223453	0.329484	4117500	4557000	5004100	2978400	4698000	4039500
Q4FJU9	Transmembrane protein 40	0.641126	0.595177	34558	14849	45890	16280	27640	104700
Q4FJU9	Transmembrane protein 40	-6.62429	0.196318	414180	288970	2383.9	2383.9	2383.9	2383.9
Q4FJU9	Transmembrane protein 40	-4.76807	0.42265	2383.9	2383.9	190100	2383.9	2383.9	2383.9
Q4FJU9	Transmembrane protein 40	-3.45092	0.42265	2383.9	73438	2383.9	2383.9	2383.9	2383.9
Q4FK66	Pre-mRNA-splicing factor 38A	-0.0632958	0.217903	23545000	22117000	24018000	21770000	22734000	22185000
Q4G0F8	Ubinuclein-1	5.80141	0.42265	2383.9	2383.9	2383.9	2383.9	2383.9	394080
Q4JIM5	Abelson tyrosine-protein kinase 2	-0.629284	0.387983	1661100	2031200	1990300	1804300	1867100	2383.9
B9EJ80		0.53952	0.464331	2497600	2983100	2383.9	2727600	2497800	2744200
Q4JIM5	Abelson tyrosine-protein kinase 2	-0.020367	0.961398	1323700	2806900	1982900	2319600	1311800	2396400
Q4JK59	Methylcytosine dioxygenase TET2	-4.18517	0.42265	2383.9	2383.9	125330	2383.9	2383.9	2383.9
Q4KMM3	Oxidation resistance protein 1	-1.16162	0.333039	83504	171730	166630	2383.9	183810	2383.9
Q4LDD4	Arf-GAP with Rho-GAP domain, ANK repeat and PH domain-containing protein 1	5.28737	0.42265	2383.9	2383.9	2383.9	274530	2383.9	2383.9
Q4LDD4	Arf-GAP with Rho-GAP domain, ANK repeat and PH domain-containing protein 1	-1.03452	0.670559	2383.9	332420	2383.9	2383.9	2383.9	159840
Q4QY64	ATPase family AAA domain-containing protein 5	-5.89479	0.42265	420750	2383.9	2383.9	2383.9	2383.9	2383.9
Q4QY64	ATPase family AAA domain-containing protein 5	-3.91082	0.42265	2383.9	2383.9	102800	2383.9	2383.9	2383.9
Q4QY64	ATPase family AAA domain-containing protein 5	-4.5716	0.42265	2383.9	165290	2383.9	2383.9	2383.9	2383.9
Q4QY64	ATPase family AAA domain-containing protein 5	-5.56444	0.197189	198740	2383.9	137310	2383.9	2383.9	2383.9
Q4V9W2	Protein SREK1IP1	6.82322	0.42265	2383.9	2383.9	2383.9	2383.9	2383.9	805080
B9EJ80		-0.290567	0.795837	94467	66295	2383.9	2383.9	82648	48353
Q4V9W2	Protein SREK1IP1	-0.474933	0.208201	995120	929540	940440	394900	861460	805080
Q4VA53	Sister chromatid cohesion protein PDS5 homolog B	-0.0203385	0.95016	23378000	15904000	13080000	13429000	18362000	19838000
Q4VA53	Sister chromatid cohesion protein PDS5 homolog B	-5.34022	0.42265	2383.9	284950	2383.9	2383.9	2383.9	2383.9
Q4VA53	Sister chromatid cohesion protein PDS5 homolog B	-0.158135	0.159617	7765100	6832900	6972600	6652900	6862500	5815800
Q4VA53	Sister chromatid cohesion protein PDS5 homolog B	0.47662	0.590956	721450	1119200	2126500	636010	3242900	1641300
Q4VA53	Sister chromatid cohesion protein PDS5 homolog B	-6.89535	0.42265	846600	2383.9	2383.9	2383.9	2383.9	2383.9
Q4VA53	Sister chromatid cohesion protein PDS5 homolog B	0.257761	0.905628	821060	2383.9	2383.9	2383.9	982610	2383.9
Q4VA53	Sister chromatid cohesion protein PDS5 homolog B	-0.331563	0.787764	984820	487970	2383.9	2383.9	487460	682440
Q4VA53	Sister chromatid cohesion protein PDS5 homolog B	-0.281122	0.609723	2305300	1140000	1128400	686230	1467300	1610400
Q4VA53	Sister chromatid cohesion protein PDS5 homolog B	-0.869064	0.710876	2383.9	345090	2383.9	186780	2383.9	2383.9
B9EJ80		1.398	0.587147	2383.9	44534	2383.9	2383.9	2383.9	125160
Q4VA53	Sister chromatid cohesion protein PDS5 homolog B	-0.290672	0.711523	2079800	1814000	1635700	2383.9	1873500	2644600
Q4VA53	Sister chromatid cohesion protein PDS5 homolog B	-3.66713	0.42265	86082	2383.9	2383.9	2383.9	2383.9	2383.9
Q4VAC9	Pleckstrin homology domain-containing family G member 3	0.398877	0.194507	357660	326880	547180	567260	533020	523720
Q4VAC9	Pleckstrin homology domain-containing family G member 3	0.21094	0.564445	1801400	1654000	1077700	1927900	1155500	2163400
Q4VAC9	Pleckstrin homology domain-containing family G member 3	-0.875491	0.479673	117420	149440	129490	211270	2383.9	2383.9
Q4VAC9	Pleckstrin homology domain-containing family G member 3	4.48857	0.42265	2383.9	2383.9	2383.9	2383.9	2383.9	155780
Q4VAC9	Pleckstrin homology domain-containing family G member 3	-7.46924	0.191249	2383.9	719860	545040	2383.9	2383.9	2383.9
Q4VAC9	Pleckstrin homology domain-containing family G member 3	7.86579	0.27049	2383.9	2383.9	2383.9	1250400	2383.9	415410
Q4VAC9	Pleckstrin homology domain-containing family G member 3	7.89767	0.42265	2383.9	2383.9	2383.9	1700700	2383.9	2383.9
Q4VAC9	Pleckstrin homology domain-containing family G member 3	-0.274819	0.897611	2383.9	2383.9	284890	2383.9	2383.9	234650
B9EJ80		0.226229	0.505332	1183800	2521600	1884400	2083800	2023600	2431400
Q4VBD2	Transmembrane anterior posterior transformation protein 1	-4.84047	0.42265	2383.9	2383.9	200130	2383.9	2383.9	2383.9
Q4VBD9	GDNF-inducible zinc finger protein 1	-1.22936	0.628132	263500	2383.9	2383.9	2383.9	2383.9	109650
Q501J7	Phosphatase and actin regulator 4	1.5861	0.369297	501220	2383.9	2383.9	965840	2383.9	550940
Q505D1	Serine/threonine-protein phosphatase 6 regulatory ankyrin repeat subunit A	-4.0382	0.42265	2383.9	112730	2383.9	2383.9	2383.9	2383.9
Q505F1	Nuclear receptor subfamily 2 group C member 1	-5.3675	0.42265	2383.9	290480	2383.9	2383.9	2383.9	2383.9
Q505F5	Leucine-rich repeat-containing protein 47	-0.211534	0.787419	207180	279400	279990	2383.9	372730	286910
Q52KB6	C2 domain-containing protein 3	-1.73835	0.108384	74286	95781	69509	2383.9	2383.9	67036
Q52KB6	C2 domain-containing protein 3	0.0300187	0.988668	2383.9	263480	2383.9	269120	2383.9	2383.9
Q52KB6	C2 domain-containing protein 3	0.301381	0.884272	2383.9	102970	2383.9	2383.9	2383.9	128000
Q52KE7	Cyclin-L1	-1.13495	0.149057	685690	679280	768140	380760	2383.9	588170
B9EJ86	Oxysterol-binding protein	-1.21437	0.466995	2383.9	2770700	1532100	1850600	2383.9	2383.9
Q52KE7	Cyclin-L1	1.10379	0.550845	2383.9	760820	733510	2619300	2383.9	595030
Q52KE7	Cyclin-L1	8.00828	0.42265	2383.9	2383.9	2383.9	1836600	2383.9	2383.9
Q52KE7	Cyclin-L1	-5.56812	0.42265	334530	2383.9	2383.9	2383.9	2383.9	2383.9
Q52KE7	Cyclin-L1	8.67202	0.42265	2383.9	2383.9	2383.9	2383.9	2383.9	2912300
Q52KE7	Cyclin-L1	-0.0240149	0.983473	2383.9	368470	563840	345160	2383.9	571720
Q52KG5	Kinesin-like protein KIF26A	1.00728	0.511061	2383.9	2383.9	454650	471290	449810	2383.9
Q52KI8	Serine/arginine repetitive matrix protein 1	-0.470503	0.388228	10889000	6011400	4896500	5911200	5651800	4168100
Q52KI8	Serine/arginine repetitive matrix protein 1	-0.527893	0.428117	4166100	2021800	1564200	2048800	1697200	1630600
Q52KI8	Serine/arginine repetitive matrix protein 1	-0.610019	0.546655	646780	756040	97931	460850	2383.9	520040
Q52KI8	Serine/arginine repetitive matrix protein 1	-6.7331	0.42265	2383.9	756040	2383.9	2383.9	2383.9	2383.9
A2A7S8	Uncharacterized protein KIAA1522	0.822949	0.592912	2383.9	615680	2383.9	525300	2383.9	569900
B9EKI3	TATA element modulatory factor	-0.0391815	0.973879	657630	2383.9	1230400	1134900	702480	2383.9
Q52KI8	Serine/arginine repetitive matrix protein 1	0.725477	0.639248	512850	2383.9	2383.9	460850	2383.9	392620
Q52KI8	Serine/arginine repetitive matrix protein 1	-0.316178	0.705183	552790	875560	1064200	2383.9	767920	1231700
Q52KI8	Serine/arginine repetitive matrix protein 1	-0.160344	0.290211	35711000	30746000	28097000	27689000	30902000	26017000
Q52KI8	Serine/arginine repetitive matrix protein 1	0.236895	0.16246	15648000	15123000	15734000	19180000	15723000	19901000
Q52KI8	Serine/arginine repetitive matrix protein 1	0.249978	0.106997	15648000	14646000	15734000	19180000	16059000	19497000
Q52KI8	Serine/arginine repetitive matrix protein 1	-4.45797	0.42265	152410	2383.9	2383.9	2383.9	2383.9	2383.9
Q52KI8	Serine/arginine repetitive matrix protein 1	-6.57059	0.42265	2383.9	674990	2383.9	2383.9	2383.9	2383.9
Q52KI8	Serine/arginine repetitive matrix protein 1	-5.15271	0.42265	249640	2383.9	2383.9	2383.9	2383.9	2383.9
Q52KI8	Serine/arginine repetitive matrix protein 1	-0.335691	0.222124	3528600	3181400	3124500	1980600	2476000	3336300
Q52KI8	Serine/arginine repetitive matrix protein 1	0.0903126	0.79352	35717000	21886000	23139000	34614000	20132000	31212000
B9EKI3	TATA element modulatory factor	1.50841	0.489596	383450	2383.9	2383.9	903240	2383.9	198840
Q52KI8	Serine/arginine repetitive matrix protein 1	0.674479	0.485919	2383.9	6138800	8326300	13277000	4657100	5156300
Q52KI8	Serine/arginine repetitive matrix protein 1	0.124706	0.581303	11105000	12271000	7766300	10978000	10310000	12666000
Q52KI8	Serine/arginine repetitive matrix protein 1	8.21385	0.42265	2383.9	2383.9	2383.9	2383.9	2118600	2383.9
Q52KI8	Serine/arginine repetitive matrix protein 1	-0.417644	0.652422	11105000	9793600	1535500	2229900	10310000	4255300
Q52KI8	Serine/arginine repetitive matrix protein 1	9.93252	0.42265	2383.9	2383.9	2383.9	6983900	2383.9	2383.9
Q52KI8	Serine/arginine repetitive matrix protein 1	0.873443	0.321313	3849200	2383.9	1535500	2229900	3384100	4255300
Q52KI8	Serine/arginine repetitive matrix protein 1	0.666779	0.664171	1761200	1440800	1486800	2383.9	1412100	6029100
Q52KI8	Serine/arginine repetitive matrix protein 1	0.0303845	0.985271	3721600	4171900	4583700	2383.9	2383.9	12738000
Q52KI8	Serine/arginine repetitive matrix protein 1	-0.19678	0.643994	26915000	14567000	13426000	16852000	15038000	16017000
Q52KI8	Serine/arginine repetitive matrix protein 1	-11.907	0.411086	26915000	547050	2383.9	2383.9	2383.9	2383.9
B9EKI3	TATA element modulatory factor	-0.158527	0.550417	2524900	1723900	1646800	1709000	1622100	1951000
Q52KI8	Serine/arginine repetitive matrix protein 1	0.468522	0.212084	6629600	14567000	13426000	16852000	15038000	16017000
Q52KI8	Serine/arginine repetitive matrix protein 1	-0.828092	0.0558624	1295800	1056900	1203600	966330	526090	510750
Q52KI8	Serine/arginine repetitive matrix protein 1	-10.7073	0.151765	7198700	3618900	1139700	2383.9	2383.9	2383.9
Q52KI8	Serine/arginine repetitive matrix protein 1	-10.3976	0.207825	6026000	3618900	2383.9	2383.9	2383.9	2383.9
Q52KI8	Serine/arginine repetitive matrix protein 1	-0.891043	0.349447	10530000	3572200	3835800	2608700	3028200	4035700
Q52KI8	Serine/arginine repetitive matrix protein 1	-10.1366	0.42265	8046000	2383.9	2383.9	2383.9	2383.9	2383.9
Q52KI8	Serine/arginine repetitive matrix protein 1	10.1057	0.42265	2383.9	2383.9	2383.9	2383.9	2383.9	7875200
Q52KI8	Serine/arginine repetitive matrix protein 1	10.1057	0.42265	2383.9	2383.9	2383.9	2383.9	2383.9	7875200
Q52KI8	Serine/arginine repetitive matrix protein 1	-0.182408	0.360782	5734600	5715100	6017000	6303900	4628100	4460200
Q52KI8	Serine/arginine repetitive matrix protein 1	-0.794688	0.730573	2383.9	338630	2383.9	2383.9	2383.9	193190
C0HKD9;C0HKD8		0.670345	0.625918	2520500	1441200	1448500	2262700	2383.9	6345000
Q52KI8	Serine/arginine repetitive matrix protein 1	0.459853	0.373736	9974900	7703400	2688400	7758400	8583000	11671000
Q52KI8	Serine/arginine repetitive matrix protein 1	0.759754	0.324611	6854400	5231500	2383.9	5016300	6228600	9223000
Q52KI8	Serine/arginine repetitive matrix protein 1	-0.368021	0.629683	4982300	3543800	3146800	4489200	2383.9	4553100
Q52KI8	Serine/arginine repetitive matrix protein 1	-0.368021	0.629683	4982300	3543800	3146800	4489200	2383.9	4553100
Q52KI8	Serine/arginine repetitive matrix protein 1	0.657812	0.626736	2383.9	7583700	6538500	2383.9	15401000	6880800
Q52KI8	Serine/arginine repetitive matrix protein 1	5.81082	0.42265	2383.9	2383.9	2383.9	2383.9	396690	2383.9
Q52KI8	Serine/arginine repetitive matrix protein 1	0.195532	0.579702	30083000	17975000	16525000	28878000	19413000	25666000
Q52KI8	Serine/arginine repetitive matrix protein 1	0.20171	0.485655	35198000	22414000	22409000	34359000	24994000	32676000
Q52KI8	Serine/arginine repetitive matrix protein 1	-0.0308865	0.643873	30228000	27383000	27936000	27763000	26537000	29435000
Q52KI8	Serine/arginine repetitive matrix protein 1	-1.14739	0.269987	17953000	7100300	6641700	2383.9	7841400	6464600
C0HKD9;C0HKD8		1.76959	0.397845	2520500	2383.9	2383.9	2262700	2383.9	6345000
Q52KI8	Serine/arginine repetitive matrix protein 1	-1.08621	0.262588	16637000	7100300	6641700	2383.9	7841400	6464600
Q52KI8	Serine/arginine repetitive matrix protein 1	-0.517568	0.74028	8317200	2383.9	2100000	5093300	2182900	2383.9
Q52KI8	Serine/arginine repetitive matrix protein 1	-0.517568	0.74028	8317200	2383.9	2100000	5093300	2182900	2383.9
Q52KI8	Serine/arginine repetitive matrix protein 1	0.954123	0.513759	91719	2383.9	331340	2383.9	535590	286280
Q52KI8	Serine/arginine repetitive matrix protein 1	1.29416	0.442813	2383.9	2383.9	331340	2383.9	535590	286280
Q52KI8	Serine/arginine repetitive matrix protein 1	-0.332081	0.251448	3290100	2816400	2281700	1778400	2829800	2055300
Q52KR3	Protein prune homolog 2	0.434834	0.791201	2383.9	654230	2383.9	565030	323390	2383.9
Q52KR3	Protein prune homolog 2	-0.158288	0.895182	2383.9	449490	220040	350290	249420	2383.9
Q52KR3	Protein prune homolog 2	-0.00774727	0.981546	883290	1436600	1016800	1332400	1225600	760820
Q52KR3	Protein prune homolog 2	0.529554	0.810416	246200	2383.9	2383.9	2383.9	357500	2383.9
C0HKD9;C0HKD8		0.753459	0.625551	376210	2383.9	2383.9	284980	2383.9	354900
Q52KR3	Protein prune homolog 2	-0.141956	0.791357	246200	550590	405210	537900	357500	193960
Q52KR3	Protein prune homolog 2	1.73065	0.559937	270520	2383.9	2383.9	908850	2383.9	2383.9
Q52KR3	Protein prune homolog 2	-4.61521	0.42265	170510	2383.9	2383.9	2383.9	2383.9	2383.9
Q569Z5	Probable ATP-dependent RNA helicase DDX46	0.482338	0.762626	2577100	2383.9	2383.9	1712900	2383.9	1891600
Q569Z6	Thyroid hormone receptor-associated protein 3	-6.11895	0.42265	492280	2383.9	2383.9	2383.9	2383.9	2383.9
Q569Z6	Thyroid hormone receptor-associated protein 3	3.1831	0.467187	492280	2383.9	2383.9	2383.9	4509700	2383.9
Q569Z6	Thyroid hormone receptor-associated protein 3	-2.10918	0.348519	2383.9	1031100	394810	2383.9	326280	2383.9
Q569Z6	Thyroid hormone receptor-associated protein 3	0.203849	0.867154	14861000	2740300	1747700	12522000	726540	9037000
Q569Z6	Thyroid hormone receptor-associated protein 3	0.376142	0.723085	12169000	3747500	2151000	13046000	1063300	9339900
Q569Z6	Thyroid hormone receptor-associated protein 3	0.284915	0.819853	83547	2383.9	269540	2383.9	221460	209240
D2EAC2	Zinc finger BED domain-containing protein 6	-5.66887	0.42265	359070	2383.9	2383.9	2383.9	2383.9	2383.9
Q569Z6	Thyroid hormone receptor-associated protein 3	0.361875	0.867239	2383.9	2383.9	284960	2383.9	2383.9	367560
Q569Z6	Thyroid hormone receptor-associated protein 3	-0.0302923	0.89628	4194400	5582200	4291100	5370200	3557400	4847800
Q569Z6	Thyroid hormone receptor-associated protein 3	-0.429925	0.574436	14122000	9924300	9850200	2383.9	11037000	14122000
Q569Z6	Thyroid hormone receptor-associated protein 3	-0.0414773	0.984753	24589000	2383.9	2383.9	2383.9	2383.9	23892000
Q569Z6	Thyroid hormone receptor-associated protein 3	1.56306	0.455341	2383.9	460610	1093900	3653200	2383.9	944730
Q569Z6	Thyroid hormone receptor-associated protein 3	-0.0458754	0.909191	8092600	4324200	4140100	5579300	4428900	6030500
Q569Z6	Thyroid hormone receptor-associated protein 3	-0.247382	0.421511	18017000	11688000	11456000	12476000	10985000	11214000
Q569Z6	Thyroid hormone receptor-associated protein 3	0.109082	0.897702	3748400	4639900	2383.9	4030100	1801300	3218300
Q569Z6	Thyroid hormone receptor-associated protein 3	7.9922	0.42265	2383.9	2383.9	2383.9	1816200	2383.9	2383.9
Q569Z6	Thyroid hormone receptor-associated protein 3	-0.302571	0.889906	1286500	2383.9	2383.9	1042200	2383.9	2383.9
D2EAC2	Zinc finger BED domain-containing protein 6	0.282376	0.896846	2383.9	799410	2383.9	2383.9	973270	2383.9
Q569Z6	Thyroid hormone receptor-associated protein 3	-0.340034	0.665034	6901100	2259300	2506100	4419400	3166500	1630900
Q56A08	G patch domain and KOW motifs-containing protein	0.850996	0.286146	988420	2383.9	1640000	1675700	1053300	2016300
Q56A08	G patch domain and KOW motifs-containing protein	-8.51142	0.42265	2383.9	2605000	2383.9	2383.9	2383.9	2383.9
Q56A08	G patch domain and KOW motifs-containing protein	0.17751	0.510571	2201000	2758700	2352600	2157600	2626900	3485200
Q56A08	G patch domain and KOW motifs-containing protein	-5.02595	0.42265	2383.9	228240	2383.9	2383.9	2383.9	2383.9
Q56A10	Zinc finger protein 608	-6.21955	0.183665	270510	2383.9	260050	2383.9	2383.9	2383.9
Q56A10	Zinc finger protein 608	-3.28038	0.42265	64719	2383.9	2383.9	2383.9	2383.9	2383.9
Q571C7	Transcription factor TFIIIB component B'' homolog	4.91304	0.42265	2383.9	2383.9	2383.9	210700	2383.9	2383.9
Q571C7	Transcription factor TFIIIB component B'' homolog	-0.810991	0.276025	228620	266340	395220	2383.9	237830	267180
Q571G4	Protein lin-54 homolog	-0.623747	0.706431	2383.9	193200	79859	173990	2383.9	2383.9
D2EAC2	Zinc finger BED domain-containing protein 6	-2.87933	0.42265	2383.9	47855	2383.9	2383.9	2383.9	2383.9
Q571G4	Protein lin-54 homolog	-0.0228397	0.976151	107500	436450	166580	341000	186760	171610
Q571I4	Tyrosine-protein kinase SgK223	-0.513854	0.745929	1044500	1069300	2383.9	1477300	2383.9	2383.9
Q571I4	Tyrosine-protein kinase SgK223	2.09023	0.0770668	496180	2383.9	2383.9	664610	712090	756410
Q571I4	Tyrosine-protein kinase SgK223	-5.15169	0.42265	2383.9	249460	2383.9	2383.9	2383.9	2383.9
Q571I4	Tyrosine-protein kinase SgK223	0.84861	0.709651	91690	2383.9	2383.9	2383.9	2383.9	168930
Q571I4	Tyrosine-protein kinase SgK223	7.70621	0.201619	2383.9	2383.9	2383.9	904780	2383.9	586350
Q571K4	TGF-beta-activated kinase 1 and MAP3K7-binding protein 3	4.96712	0.42265	2383.9	2383.9	2383.9	2383.9	2383.9	218930
Q571K4	TGF-beta-activated kinase 1 and MAP3K7-binding protein 3	0.489505	0.823565	2383.9	253350	2383.9	357620	2383.9	2383.9
Q571K4	TGF-beta-activated kinase 1 and MAP3K7-binding protein 3	-1.06932	0.49213	2383.9	289280	202830	2383.9	2383.9	230880
Q58A65	C-Jun-amino-terminal kinase-interacting protein 4	-0.494749	0.541173	979310	1883100	1635900	2383.9	1948200	1241800
D3YXJ0	Diacylglycerol kinase	-5.3845	0.42265	2383.9	293980	2383.9	2383.9	2383.9	2383.9
Q58FA4	Transcription factor E2F8	-0.370087	0.750471	125620	214870	2383.9	2383.9	140330	122580
Q5BL07	Peroxisome biogenesis factor 1	7.80845	0.18981	2383.9	2383.9	2383.9	900170	700640	2383.9
Q5BL07	Peroxisome biogenesis factor 1	-0.158599	0.941424	2383.9	812000	2383.9	2383.9	2383.9	726970
Q5BLK4	Terminal uridylyltransferase 7	6.67411	0.191318	2383.9	2383.9	2383.9	2383.9	313580	414360
Q5DTL9;Q8BTY2;Q8JZR6	Sodium-driven chloride bicarbonate exchanger;Sodium bicarbonate cotransporter 3;Electroneutral sodium bicarbonate exchanger 1	-3.87332	0.42265	100040	2383.9	2383.9	2383.9	2383.9	2383.9
Q5DTM8	E3 ubiquitin-protein ligase BRE1A	7.7794	0.207636	2383.9	2383.9	2383.9	2383.9	589950	978900
Q5DTT3	Protein FAM208B	0.062159	0.800195	1625400	1067900	1133900	1135700	1492700	1367300
Q5DTT3	Protein FAM208B	-0.305308	0.411376	1164000	1088300	920760	1228800	757140	581920
Q5DTT3	Protein FAM208B	0.056403	0.97896	458740	2383.9	2383.9	477220	2383.9	2383.9
Q5DTT3	Protein FAM208B	8.44308	0.210657	2383.9	2383.9	2383.9	2383.9	915040	1571600
A2A7Y5	Migration and invasion-inhibitory protein	-0.878003	0.561595	2383.9	127510	164210	155260	2383.9	2383.9
D3YXK1	Atherin	0.309862	0.227794	924370	1354700	890610	1198900	1442800	1287400
Q5DTT3	Protein FAM208B	-0.160282	0.622035	1333600	791990	808500	906140	851710	867720
Q5DTW2	Scm-like with four MBT domains protein 2	-0.459148	0.832652	2383.9	276870	2383.9	200100	2383.9	2383.9
Q5DTW7	Uncharacterized protein KIAA1551	-6.85803	0.42265	2383.9	2383.9	824860	2383.9	2383.9	2383.9
Q5DTW7	Uncharacterized protein KIAA1551	0.543872	0.807066	2383.9	350740	2383.9	2383.9	513520	2383.9
Q5DTW7	Uncharacterized protein KIAA1551	-0.00542552	0.997982	2383.9	605310	2383.9	2383.9	603020	2383.9
Q5DTX6	Junctional protein associated with coronary artery disease	6.49922	0.42265	2383.9	2383.9	2383.9	2383.9	642180	2383.9
Q5DTX6	Junctional protein associated with coronary artery disease	0.560961	0.457203	1136600	987670	2383.9	801130	1360400	975820
Q5DTX6	Junctional protein associated with coronary artery disease	1.0274	0.506828	2383.9	1020700	2383.9	2383.9	1116700	971170
Q5DTX6	Junctional protein associated with coronary artery disease	-7.01081	0.229874	621120	2383.9	298800	2383.9	2383.9	2383.9
Q5DTX6	Junctional protein associated with coronary artery disease	0.0335944	0.975054	256610	2383.9	256730	245340	280150	2383.9
D3YXK2	Scaffold attachment factor B1	-3.78394	0.42265	93744	2383.9	2383.9	2383.9	2383.9	2383.9
Q5DTX6	Junctional protein associated with coronary artery disease	-4.89471	0.42265	2383.9	207980	2383.9	2383.9	2383.9	2383.9
Q5DTX6	Junctional protein associated with coronary artery disease	-0.86348	0.579175	514730	373980	2383.9	2383.9	2383.9	485000
Q5DU09	Zinc finger protein 652	-4.29345	0.42265	2383.9	135470	2383.9	2383.9	2383.9	2383.9
Q5DU25	IQ motif and SEC7 domain-containing protein 2	-1.51087	0.347336	2383.9	537850	343250	130600	177030	2383.9
Q5DU25	IQ motif and SEC7 domain-containing protein 2	-4.50217	0.42265	157300	2383.9	2383.9	2383.9	2383.9	2383.9
Q5DU25	IQ motif and SEC7 domain-containing protein 2	4.70171	0.42265	2383.9	2383.9	2383.9	2383.9	2383.9	181340
Q5DU25	IQ motif and SEC7 domain-containing protein 2	-6.40985	0.42265	2383.9	2383.9	603320	2383.9	2383.9	2383.9
Q5DU37	Zinc finger FYVE domain-containing protein 26	0.287082	0.894552	2383.9	2383.9	454060	555080	2383.9	2383.9
Q5DU37	Zinc finger FYVE domain-containing protein 26	-5.27607	0.42265	272350	2383.9	2383.9	2383.9	2383.9	2383.9
Q5DU37	Zinc finger FYVE domain-containing protein 26	-5.27607	0.42265	272350	2383.9	2383.9	2383.9	2383.9	2383.9
D3YXK2	Scaffold attachment factor B1	2.88344	0.42265	2383.9	2383.9	2383.9	2383.9	2383.9	48005
Q5DU37	Zinc finger FYVE domain-containing protein 26	-5.27607	0.42265	272350	2383.9	2383.9	2383.9	2383.9	2383.9
Q5EBH1	Ras association domain-containing protein 5	-0.0182986	0.941579	393140	599590	448930	563130	455300	405060
Q5EE38	Adrenocortical dysplasia protein	0.759996	0.70419	27142	2383.9	2383.9	49271	2383.9	2383.9
Q5EE38	Adrenocortical dysplasia protein	2.91764	0.42265	2383.9	2383.9	2383.9	49271	2383.9	2383.9
Q5EG47	5'-AMP-activated protein kinase catalytic subunit alpha-1	5.38657	0.42265	2383.9	2383.9	2383.9	294410	2383.9	2383.9
Q5EG47	5'-AMP-activated protein kinase catalytic subunit alpha-1	6.33411	0.42265	2383.9	2383.9	2383.9	2383.9	572220	2383.9
Q5F2E7	Nuclear fragile X mental retardation-interacting protein 2	-1.79486	0.275732	1251100	2146100	172940	361530	295690	371690
Q5F2E7	Nuclear fragile X mental retardation-interacting protein 2	-0.226717	0.523829	673300	760280	475960	367500	543380	720970
Q5F2E7	Nuclear fragile X mental retardation-interacting protein 2	0.885937	0.706459	182280	2383.9	2383.9	2383.9	2383.9	340890
Q5F2E7	Nuclear fragile X mental retardation-interacting protein 2	-0.315809	0.792644	8916200	3094100	2165300	2383.9	2783900	8602400
D3YXK2	Scaffold attachment factor B1	0.152611	0.558516	3547600	2998900	2024100	2872300	3204100	3450500
Q5F2E7	Nuclear fragile X mental retardation-interacting protein 2	0.684631	0.657941	2383.9	2383.9	500980	411620	398880	2383.9
Q5F2E8	Serine/threonine-protein kinase TAO1	-0.193672	0.315002	1490500	1793800	2077000	1660100	1530900	1496800
Q5FWH2	Putative E3 ubiquitin-protein ligase UNKL	-0.76798	0.626714	206830	336250	2383.9	2383.9	315550	2383.9
Q5FWH6	Rho guanine nucleotide exchange factor 15	7.65665	0.0819492	2383.9	2383.9	2383.9	322330	347770	772980
Q5FWH6	Rho guanine nucleotide exchange factor 15	-0.692885	0.759301	2383.9	2383.9	325660	2383.9	2383.9	199640
Q5FWH6	Rho guanine nucleotide exchange factor 15	-6.29377	0.42265	2383.9	2383.9	556310	2383.9	2383.9	2383.9
Q5FWK3	Rho GTPase-activating protein 1	-6.39291	0.42265	596220	2383.9	2383.9	2383.9	2383.9	2383.9
Q5FWK3	Rho GTPase-activating protein 1	0.992011	0.426859	9197400	2383.9	2383.9	6433800	6472200	5396700
Q5HZG4	Transcription initiation factor TFIID subunit 3	-6.97487	0.42265	894840	2383.9	2383.9	2383.9	2383.9	2383.9
Q5HZH2	Ribosome biogenesis protein TSR3 homolog	4.00165	0.42265	2383.9	2383.9	2383.9	2383.9	2383.9	109790
D3YXK2;Q80YR5	Scaffold attachment factor B1;Scaffold attachment factor B2	0.0359201	0.872697	2476200	2503700	1922000	2885100	2252600	1938200
Q5HZJ0	Ribonuclease 3	5.25213	0.42265	2383.9	2383.9	2383.9	267790	2383.9	2383.9
Q5I012	Putative sodium-coupled neutral amino acid transporter 10	-1.1026	0.471142	230950	187940	2383.9	191410	2383.9	2383.9
Q5NBX1	Protein cordon-bleu	0.505622	0.819563	2383.9	377330	2383.9	2383.9	2383.9	537710
Q5NBX1	Protein cordon-bleu	0.274807	0.899067	2383.9	2383.9	503400	2383.9	2383.9	610030
Q5NBX1	Protein cordon-bleu	0.280498	0.313067	1117700	1995900	1735100	1978100	2061400	1849800
Q5NC05	Transcription termination factor 2	-0.13155	0.557081	1352400	1307600	1434800	1398200	1431000	908740
Q5NCI0	Up-regulator of cell proliferation	2.64281	0.42265	2383.9	2383.9	2383.9	39898	2383.9	2383.9
Q5NCQ5	Diphthamide biosynthesis protein 1	-4.6077	0.42265	2383.9	169600	2383.9	2383.9	2383.9	2383.9
Q5NCX5	Neuralized-like protein 4	-3.47476	0.42265	2383.9	2383.9	74741	2383.9	2383.9	2383.9
Q5ND28	Scavenger receptor class F member 1	-0.345633	0.874639	2383.9	1012800	2383.9	2383.9	796020	2383.9
D3YXK2	Scaffold attachment factor B1	-0.848054	0.518333	558280	482460	216300	2383.9	2383.9	693560
Q5ND28	Scavenger receptor class F member 1	0.0513191	0.962788	666430	2383.9	817990	857880	2383.9	680380
Q5ND34	WD repeat-containing protein 81	0.456259	0.828247	92958	2383.9	2383.9	129310	2383.9	2383.9
Q5ND52	rRNA methyltransferase 3, mitochondrial	-1.19901	0.443489	723190	861940	2383.9	2383.9	2383.9	686710
Q5PRE5	Proline and serine-rich protein 1	-5.6479	0.42265	353820	2383.9	2383.9	2383.9	2383.9	2383.9
Q5PSV9	Mediator of DNA damage checkpoint protein 1	-0.905536	0.706183	1189700	2383.9	2383.9	632880	2383.9	2383.9
Q5PSV9	Mediator of DNA damage checkpoint protein 1	0.830728	0.594355	1881500	2383.9	2383.9	2383.9	1478300	1874200
Q5PSV9	Mediator of DNA damage checkpoint protein 1	1.29306	0.398584	1558300	477850	2383.9	2383.9	3055400	1937600
Q5PSV9	Mediator of DNA damage checkpoint protein 1	-0.136156	0.922175	4035800	2383.9	1127300	1700000	2383.9	2997900
Q5PSV9	Mediator of DNA damage checkpoint protein 1	-0.136156	0.922175	4035800	2383.9	1127300	1700000	2383.9	2997900
Q5PSV9	Mediator of DNA damage checkpoint protein 1	-2.55485	0.42265	37256	2383.9	2383.9	2383.9	2383.9	2383.9
D3YXK2	Scaffold attachment factor B1	1.25427	0.424914	2383.9	311680	2383.9	330670	421820	2383.9
Q5PSV9	Mediator of DNA damage checkpoint protein 1	0.241848	0.624632	4185100	2732100	2694500	2428400	3302700	5634800
Q5PSV9	Mediator of DNA damage checkpoint protein 1	7.25019	0.42265	2383.9	2383.9	2383.9	1084000	2383.9	2383.9
Q5RJH6	Protein SMG7	2.04713	0.42265	2383.9	2383.9	2383.9	2383.9	2383.9	24789
Q5RJH6	Protein SMG7	-0.372943	0.858486	2383.9	137290	2383.9	104930	2383.9	2383.9
Q5SF07	Insulin-like growth factor 2 mRNA-binding protein 2	2.37431	0.505597	1062600	2383.9	2383.9	2383.9	2383.9	5529400
Q5SF07	Insulin-like growth factor 2 mRNA-binding protein 2	0.820948	0.421813	2061000	6280600	2383.9	6915500	5820000	2004700
Q5SF07	Insulin-like growth factor 2 mRNA-binding protein 2	-0.73199	0.582329	1062600	10169000	9560700	11216000	2383.9	1300100
Q5SF07	Insulin-like growth factor 2 mRNA-binding protein 2	0.361362	0.842853	29834	2383.9	2383.9	39683	2383.9	2383.9
Q5SF07	Insulin-like growth factor 2 mRNA-binding protein 2	-0.0548186	0.979526	441530	2383.9	2383.9	2383.9	2383.9	424890
Q5SNZ0	Girdin	-0.507577	0.729314	57875	2383.9	46118	2383.9	2383.9	70058
D3YXK2;Q80YR5	Scaffold attachment factor B1;Scaffold attachment factor B2	-0.723992	0.754124	962970	2383.9	2383.9	2383.9	2383.9	581120
Q5SNZ0	Girdin	6.6938	0.185977	2383.9	2383.9	2383.9	2383.9	397590	340390
Q5SNZ0	Girdin	0.510995	0.217546	626780	858200	549970	1275600	903890	720380
Q5SS80	Dehydrogenase/reductase SDR family member 13	-1.23155	0.443857	2383.9	320820	201800	2383.9	218810	2383.9
Q5SSH7	Zinc finger ZZ-type and EF-hand domain-containing protein 1	-5.49027	0.195263	132580	186510	2383.9	2383.9	2383.9	2383.9
Q5SSH7	Zinc finger ZZ-type and EF-hand domain-containing protein 1	5.84817	0.42265	2383.9	2383.9	2383.9	2383.9	407220	2383.9
Q5SSI6	U3 small nucleolar RNA-associated protein 18 homolog	-3.46224	0.42265	2383.9	74054	2383.9	2383.9	2383.9	2383.9
Q5SSW2	Proteasome activator complex subunit 4	-6.00459	0.42265	2383.9	454400	2383.9	2383.9	2383.9	2383.9
Q5SSZ5	Tensin-3	-0.208937	0.91113	2383.9	1799000	2383.9	1015600	2383.9	542590
Q5SSZ5	Tensin-3	3.84105	0.42265	2383.9	2383.9	2383.9	2383.9	2383.9	97722
Q5SSZ5	Tensin-3	6.07743	0.224084	2383.9	2383.9	2383.9	318220	162340	2383.9
D3YXK2	Scaffold attachment factor B1	0.0307598	0.988601	859270	2383.9	2383.9	2383.9	2383.9	877890
Q5SSZ5	Tensin-3	-6.0565	0.125239	127480	276780	71728	2383.9	2383.9	2383.9
Q5SSZ5	Tensin-3	-0.0863806	0.939002	2383.9	4323700	2976400	3908000	2967700	2383.9
Q5SSZ5	Tensin-3	5.32404	0.42265	2383.9	2383.9	2383.9	281720	2383.9	2383.9
Q5SU73	Coilin	6.58325	0.42265	2383.9	2383.9	2383.9	2383.9	680980	2383.9
Q5SU73	Coilin	-0.453884	0.714285	2383.9	432690	571760	2383.9	529970	202710
Q5SUF2	Luc7-like protein 3	3.54502	0.42265	2383.9	2383.9	2383.9	2383.9	78709	2383.9
Q5SUF2	Luc7-like protein 3	-7.62358	0.0545358	683980	295000	431400	2383.9	2383.9	2383.9
Q5SV85	Synergin gamma	2.71942	0.42265	2383.9	2383.9	2383.9	42334	2383.9	2383.9
Q5SV85	Synergin gamma	6.30049	0.42265	2383.9	2383.9	2383.9	558930	2383.9	2383.9
Q5SVQ0	Histone acetyltransferase KAT7	0.64463	0.380202	225700	288650	2383.9	297050	267160	243620
D3YXK2	Scaffold attachment factor B1	-0.135587	0.730492	8688400	4996200	7223800	3962500	6622300	8448100
Q5SVQ0	Histone acetyltransferase KAT7	0.456984	0.789581	280300	2383.9	2383.9	2383.9	284430	104490
Q5SVQ0	Histone acetyltransferase KAT7	-0.280917	0.39983	2754000	2582300	2114000	2060900	2732200	1339000
Q5SVQ0	Histone acetyltransferase KAT7	-0.864563	0.574969	771840	838790	2383.9	2383.9	881120	2383.9
Q5SVQ0	Histone acetyltransferase KAT7	-4.90566	0.42265	209600	2383.9	2383.9	2383.9	2383.9	2383.9
Q5SVQ0	Histone acetyltransferase KAT7	-4.90566	0.42265	209600	2383.9	2383.9	2383.9	2383.9	2383.9
Q5SVR0	TBC1 domain family member 9B	-4.97766	0.42265	2383.9	2383.9	220570	2383.9	2383.9	2383.9
Q5SW19	Clustered mitochondria protein homolog	0.0820945	0.968812	2383.9	201880	2383.9	2383.9	2383.9	213980
Q5SW75	Protein phosphatase Slingshot homolog 2	5.28965	0.42265	2383.9	2383.9	2383.9	274970	2383.9	2383.9
Q5SW75	Protein phosphatase Slingshot homolog 2	1.20832	0.443617	2383.9	2383.9	1108100	1135600	1433500	2383.9
Q5SW75	Protein phosphatase Slingshot homolog 2	-5.42432	0.42265	302340	2383.9	2383.9	2383.9	2383.9	2383.9
A2A884	Transcription factor HIVEP3	-0.312453	0.88325	2383.9	228480	2383.9	183060	2383.9	2383.9
D3YZP9	Coiled-coil domain-containing protein 6	-4.11006	0.42265	118730	2383.9	2383.9	2383.9	2383.9	2383.9
Q5SW75	Protein phosphatase Slingshot homolog 2	-4.96208	0.42265	218150	2383.9	2383.9	2383.9	2383.9	2383.9
Q5SWD9	Pre-rRNA-processing protein TSR1 homolog	3.36244	0.42265	2383.9	2383.9	2383.9	2383.9	2383.9	68786
Q5SWU9	Acetyl-CoA carboxylase 1;Biotin carboxylase	1.10257	0.477742	1053400	2383.9	2383.9	1212300	2383.9	1057600
Q5SWU9	Acetyl-CoA carboxylase 1;Biotin carboxylase	7.7808	0.42265	2383.9	2383.9	2383.9	2383.9	2383.9	1568000
Q5SWU9	Acetyl-CoA carboxylase 1;Biotin carboxylase	0.716025	0.564283	2383.9	1485500	861420	2216500	1640200	2383.9
Q5SWW4	Mediator of RNA polymerase II transcription subunit 13	-1.98749	0.0821045	474580	424260	559850	2383.9	2383.9	363080
Q5SWW4	Mediator of RNA polymerase II transcription subunit 13	-3.96504	0.42265	2383.9	106920	2383.9	2383.9	2383.9	2383.9
Q5SXA9	Protein KIBRA	1.01054	0.411288	2383.9	386920	2383.9	271490	205730	311900
Q5SXY1	Cytospin-B	-3.01772	0.42265	2383.9	53153	2383.9	2383.9	2383.9	2383.9
Q5SXY1	Cytospin-B	-0.173591	0.936368	2927300	2383.9	2383.9	2594900	2383.9	2383.9
D3YZP9	Coiled-coil domain-containing protein 6	0.00400118	0.998169	2383.9	1441300	2383.9	2383.9	745750	701950
Q5SXY1	Cytospin-B	-0.401735	0.0434926	3090100	3656500	3012600	2565400	2536000	2285800
Q5SXY1	Cytospin-B	-4.27293	0.42265	133490	2383.9	2383.9	2383.9	2383.9	2383.9
Q5SXY1	Cytospin-B	0.133583	0.716517	617540	1053800	789000	751890	729840	1217300
Q5SZT7;Q9D0F4	NF-kappa-B-activating protein	0.333125	0.134941	18999000	16014000	15507000	23097000	17405000	23140000
Q5U458	DnaJ homolog subfamily C member 11	-4.5822	0.206504	104370	2383.9	64559	2383.9	2383.9	2383.9
Q5U4C3	Splicing factor, arginine/serine-rich 19	0.109437	0.702249	4158600	3388600	2562300	2785800	3786700	4333700
Q5U4C3	Splicing factor, arginine/serine-rich 19	-0.18956	0.626798	5386600	4488700	2562300	2785800	3786700	4333700
Q5U4C3	Splicing factor, arginine/serine-rich 19	-3.38148	0.42265	2383.9	69763	2383.9	2383.9	2383.9	2383.9
Q5U4C3	Splicing factor, arginine/serine-rich 19	0.246544	0.64126	953750	585890	696660	446210	919350	1287500
Q5U4C3	Splicing factor, arginine/serine-rich 19	-1.11961	0.477646	651560	462740	2383.9	2383.9	2383.9	509150
D3YZP9	Coiled-coil domain-containing protein 6	-0.218359	0.780156	598080	673260	480050	832950	2383.9	670060
Q5U4C3	Splicing factor, arginine/serine-rich 19	0.602386	0.284988	11278000	2819000	6311700	10195000	9164000	11626000
Q5U4C3	Splicing factor, arginine/serine-rich 19	-5.69951	0.42265	366880	2383.9	2383.9	2383.9	2383.9	2383.9
Q5U4C3	Splicing factor, arginine/serine-rich 19	0.524433	0.550545	2383.9	668410	517080	222150	749640	736810
Q5U4C3	Splicing factor, arginine/serine-rich 19	5.26029	0.185411	2383.9	2383.9	2383.9	145000	2383.9	126720
Q5U4C3	Splicing factor, arginine/serine-rich 19	-1.45031	0.599062	1766600	2383.9	2383.9	643450	2383.9	2383.9
Q5U4C3	Splicing factor, arginine/serine-rich 19	-1.85784	0.547766	2344800	2383.9	2383.9	643450	2383.9	2383.9
Q5U4C3	Splicing factor, arginine/serine-rich 19	1.25429	0.296711	646650	2383.9	2383.9	364460	508410	681080
Q5U4C3	Splicing factor, arginine/serine-rich 19	0.176131	0.739313	1866500	1049400	557040	1045600	1445800	1432500
Q5U4C3	Splicing factor, arginine/serine-rich 19	-0.0830768	0.969232	842120	2383.9	2383.9	2383.9	2383.9	794730
Q5U4C3	Splicing factor, arginine/serine-rich 19	-0.0830768	0.969232	842120	2383.9	2383.9	2383.9	2383.9	794730
D3YZP9	Coiled-coil domain-containing protein 6	-4.97259	0.42265	2383.9	2383.9	219780	2383.9	2383.9	2383.9
Q5U4C9	Dual specificity tyrosine-phosphorylation-regulated kinase 2	3.74045	0.42265	2383.9	2383.9	2383.9	90819	2383.9	2383.9
Q5U4C9	Dual specificity tyrosine-phosphorylation-regulated kinase 2	-4.86366	0.42265	2383.9	203450	2383.9	2383.9	2383.9	2383.9
Q5U5M8	Biogenesis of lysosome-related organelles complex 1 subunit 3	5.2543	0.42265	2383.9	2383.9	2383.9	268200	2383.9	2383.9
Q5U5Q9	BRCA1-A complex subunit RAP80	-0.235627	0.19427	905920	760150	690780	613640	699020	689050
Q5U5Q9	BRCA1-A complex subunit RAP80	-7.63812	0.42265	2383.9	1419900	2383.9	2383.9	2383.9	2383.9
Q5U5Q9	BRCA1-A complex subunit RAP80	-7.29481	0.42265	1118200	2383.9	2383.9	2383.9	2383.9	2383.9
Q5XF89	Probable cation-transporting ATPase 13A3	0.313615	0.354001	2864700	1875400	1831500	2721800	2067300	3378200
Q5XG71	Small subunit processome component 20 homolog	0.966573	0.537014	208990	2383.9	2383.9	254450	2383.9	160890
Q5XG73	Acyl-CoA-binding domain-containing protein 5	-1.12358	0.6517	354720	2383.9	2383.9	2383.9	2383.9	160220
Q5XJE5	RNA polymerase-associated protein LEO1	-0.160579	0.783252	686830	276900	304900	287850	339910	507240
D3Z2R5		-0.313916	0.23346	1778700	2659500	2394000	1578200	2130000	1788000
Q5XJE5	RNA polymerase-associated protein LEO1	-0.0577116	0.974621	654040	2383.9	2383.9	196310	2383.9	434280
Q5XJE5	RNA polymerase-associated protein LEO1	1.1671	0.370836	2383.9	4312600	2383.9	1248500	4523400	3923200
Q5XJE5	RNA polymerase-associated protein LEO1	-4.12007	0.42265	119590	2383.9	2383.9	2383.9	2383.9	2383.9
Q5XPI3	E3 ubiquitin-protein ligase RNF123	-4.82739	0.42265	2383.9	198280	2383.9	2383.9	2383.9	2383.9
Q5Y5T5	Probable palmitoyltransferase ZDHHC8	3.95753	0.42265	2383.9	2383.9	2383.9	2383.9	2383.9	106340
Q5Y5T5	Probable palmitoyltransferase ZDHHC8	7.48405	0.183823	2383.9	2383.9	2383.9	2383.9	621170	656810
Q5Y5T5	Probable palmitoyltransferase ZDHHC8	0.500946	0.502154	2383.9	265800	195480	193490	240240	222420
Q60520	Paired amphipathic helix protein Sin3a	-7.01783	0.194494	385990	538430	2383.9	2383.9	2383.9	2383.9
Q60520	Paired amphipathic helix protein Sin3a	-0.294654	0.0836272	1185000	1050000	1079800	759790	987760	954900
Q60575	Kinesin-like protein KIF1B	0.158575	0.938382	2383.9	110480	2383.9	123870	2383.9	2383.9
E1U8D0	Protein SOGA1;N-terminal form;C-terminal 80 kDa form	-6.00245	0.42265	2383.9	2383.9	453720	2383.9	2383.9	2383.9
Q60575	Kinesin-like protein KIF1B	1.26349	0.630999	1496200	2383.9	2383.9	3598700	2383.9	2383.9
Q60575	Kinesin-like protein KIF1B	-0.614231	0.616973	2383.9	637240	386530	329800	338180	2383.9
Q60575	Kinesin-like protein KIF1B	0.0372555	0.985005	2383.9	2383.9	76387	2383.9	78510	2383.9
Q60592	Microtubule-associated serine/threonine-protein kinase 2	6.3441	0.42265	2383.9	2383.9	2383.9	2383.9	2383.9	576230
Q60592	Microtubule-associated serine/threonine-protein kinase 2	-0.129936	0.952194	2383.9	1901700	2383.9	1737500	2383.9	2383.9
Q60596	DNA repair protein XRCC1	-0.17136	0.0520529	11730000	12740000	11487000	10905000	10808000	10217000
Q60610	T-lymphoma invasion and metastasis-inducing protein 1	3.49004	0.42265	2383.9	2383.9	2383.9	2383.9	2383.9	75588
Q60610	T-lymphoma invasion and metastasis-inducing protein 1	-5.2455	0.42265	266540	2383.9	2383.9	2383.9	2383.9	2383.9
Q60668	Heterogeneous nuclear ribonucleoprotein D0	0.276883	0.718576	5729300	21691000	23109000	6187000	30229000	24804000
Q60668	Heterogeneous nuclear ribonucleoprotein D0	0.133521	0.940984	612410	2383.9	622770	2383.9	2383.9	1352800
E2JF22	Piezo-type mechanosensitive ion channel component 1	-6.28892	0.288729	2383.9	434000	122810	2383.9	2383.9	2383.9
Q60698	Ski oncogene	-0.357345	0.20798	504340	663590	704540	537310	570960	353380
Q60700	Mitogen-activated protein kinase kinase kinase 12	-3.91256	0.42265	102930	2383.9	2383.9	2383.9	2383.9	2383.9
Q60710	Deoxynucleoside triphosphate triphosphohydrolase SAMHD1	0.391277	0.809205	1346800	2383.9	2383.9	786890	2383.9	983380
Q60749	KH domain-containing, RNA-binding, signal transduction-associated protein 1	-7.83835	0.42265	2383.9	1632000	2383.9	2383.9	2383.9	2383.9
Q60749	KH domain-containing, RNA-binding, signal transduction-associated protein 1	8.1643	0.42265	2383.9	2383.9	2383.9	2383.9	2383.9	2046900
Q60766	Immunity-related GTPase family M protein 1	-0.929414	0.570704	134220	2383.9	57095	2383.9	2383.9	96938
Q60767	Lymphocyte antigen 75	-4.11786	0.42265	119400	2383.9	2383.9	2383.9	2383.9	2383.9
Q60775	ETS-related transcription factor Elf-1	-0.396948	0.118134	5730000	5646000	7510500	4592000	5577400	4174200
Q60780	Growth arrest-specific protein 7	-0.756614	0.321888	357740	401270	566730	2383.9	465760	316540
Q60790	Ras GTPase-activating protein 3	-7.68102	0.42265	1462900	2383.9	2383.9	2383.9	2383.9	2383.9
E2JF22	Piezo-type mechanosensitive ion channel component 1	0.329484	0.77435	416790	415160	2383.9	408290	2383.9	637720
Q60790	Ras GTPase-activating protein 3	-9.23131	0.299929	3435900	2383.9	860160	2383.9	2383.9	2383.9
Q60805	Tyrosine-protein kinase Mer	0.594615	0.714075	997970	2383.9	2383.9	2383.9	553020	958800
Q60843	Krueppel-like factor 2	1.11041	0.538388	126910	2383.9	2383.9	212900	2383.9	69017
Q60848	Lymphocyte-specific helicase	-1.87874	0.543788	2383.9	930640	2383.9	2383.9	2383.9	249590
Q60855	Receptor-interacting serine/threonine-protein kinase 1	-0.159629	0.684846	958190	1555200	1213000	1573300	995660	767110
Q60864	Stress-induced-phosphoprotein 1	4.76347	0.42265	2383.9	2383.9	2383.9	2383.9	189480	2383.9
Q60864	Stress-induced-phosphoprotein 1	-0.260145	0.895242	137850	2383.9	1090500	2383.9	1022900	2383.9
Q60865	Caprin-1	-0.327788	0.533413	1012700	1346600	477210	862120	597390	800500
Q60875	Rho guanine nucleotide exchange factor 2	-6.13813	0.42265	498930	2383.9	2383.9	2383.9	2383.9	2383.9
Q60875	Rho guanine nucleotide exchange factor 2	-0.0786936	0.779453	3734300	4370900	2660500	3436100	2704000	4054100
E2JF22	Piezo-type mechanosensitive ion channel component 1	0.0949673	0.702269	1064700	1111600	975320	839360	1134600	1392100
Q60875	Rho guanine nucleotide exchange factor 2	7.22587	0.42265	2383.9	2383.9	2383.9	2383.9	2383.9	1065800
Q60875	Rho guanine nucleotide exchange factor 2	-0.417727	0.719948	2383.9	1381900	961290	740920	1012600	2383.9
Q60875	Rho guanine nucleotide exchange factor 2	-8.83045	0.42265	3250900	2383.9	2383.9	2383.9	2383.9	2383.9
Q60875	Rho guanine nucleotide exchange factor 2	-8.83045	0.42265	3250900	2383.9	2383.9	2383.9	2383.9	2383.9
Q60875	Rho guanine nucleotide exchange factor 2	0.386845	0.808277	2383.9	315480	2383.9	228590	2383.9	187760
Q60876	Eukaryotic translation initiation factor 4E-binding protein 1	-1.31794	0.620059	2383.9	1306500	2383.9	521190	2383.9	2383.9
Q60876	Eukaryotic translation initiation factor 4E-binding protein 1	-5.09126	0.42265	2383.9	239030	2383.9	2383.9	2383.9	2383.9
Q60902	Epidermal growth factor receptor substrate 15-like 1	4.91063	0.42265	2383.9	2383.9	2383.9	210340	2383.9	2383.9
Q60902	Epidermal growth factor receptor substrate 15-like 1	-6.36865	0.42265	2383.9	586200	2383.9	2383.9	2383.9	2383.9
Q60902	Epidermal growth factor receptor substrate 15-like 1	-8.66662	0.184871	1367900	2383.9	1535900	2383.9	2383.9	2383.9
E9PVX6		-7.8569	0.226331	2383.9	549370	1106200	2383.9	2383.9	2383.9
Q60902	Epidermal growth factor receptor substrate 15-like 1	0.17736	0.632349	4127200	9445900	8709200	9678100	8307700	7211300
Q60929	Myocyte-specific enhancer factor 2A	-7.6663	0.42265	1448000	2383.9	2383.9	2383.9	2383.9	2383.9
Q60930	Voltage-dependent anion-selective channel protein 2	-0.192153	0.24428	6449600	6039000	6747700	5256800	6593100	4987600
Q60932	Voltage-dependent anion-selective channel protein 1	8.86733	0.42265	2383.9	2383.9	2383.9	2383.9	2383.9	3335200
Q60932	Voltage-dependent anion-selective channel protein 1	-0.0702114	0.402567	11315000	10522000	10063000	9542900	10885000	9956800
Q60943	Interleukin-17 receptor A	0.331246	0.838452	806260	2383.9	2383.9	484080	2383.9	533890
Q60949	TBC1 domain family member 1	-4.74831	0.42265	187450	2383.9	2383.9	2383.9	2383.9	2383.9
Q60949	TBC1 domain family member 1	1.19937	0.636448	2383.9	2383.9	152060	355370	2383.9	2383.9
Q60949	TBC1 domain family member 1	1.30247	0.272977	2383.9	562430	2383.9	521750	511430	365820
Q60949	TBC1 domain family member 1	0.716841	0.755297	405050	2383.9	2383.9	668800	2383.9	2383.9
A2A884	Transcription factor HIVEP3	-6.0966	0.22591	324410	162610	2383.9	2383.9	2383.9	2383.9
E9PVX6		-6.27581	0.42265	2383.9	549370	2383.9	2383.9	2383.9	2383.9
Q60949	TBC1 domain family member 1	3.51039	0.42265	2383.9	2383.9	2383.9	76729	2383.9	2383.9
Q60949	TBC1 domain family member 1	-1.09741	0.624993	2383.9	64237	2383.9	2383.9	2383.9	27482
Q60953	Protein PML	-0.506069	0.0436043	11585000	8839000	10918000	6500900	8477600	7090600
Q60953	Protein PML	-0.477569	0.691209	15504000	4926000	3698800	2383.9	4502600	12824000
Q60953	Protein PML	-0.580428	0.150583	27366000	18957000	17692000	10792000	19195000	12824000
Q60953	Protein PML	-1.30119	0.615529	2383.9	279930	2383.9	2383.9	110760	2383.9
Q60953	Protein PML	-0.268978	0.253305	21123000	20716000	17799000	16826000	20026000	12642000
Q60972;Q60973	Histone-binding protein RBBP4;Histone-binding protein RBBP7	-0.48399	0.531796	909080	1182100	705870	1153700	843800	2383.9
Q60974	Nuclear receptor corepressor 1	-5.64039	0.42265	351960	2383.9	2383.9	2383.9	2383.9	2383.9
Q60974	Nuclear receptor corepressor 1	0.210213	0.855099	235950	116060	2383.9	205140	2383.9	202460
E9PVX6		0.113443	0.666259	5598700	7532000	7302800	5771600	7096200	9237300
Q60974	Nuclear receptor corepressor 1	1.09711	0.502152	376760	2383.9	2383.9	288720	525080	2383.9
Q60974	Nuclear receptor corepressor 1	0.503552	0.820177	2383.9	2383.9	368970	2383.9	525080	2383.9
Q60974	Nuclear receptor corepressor 1	-4.75997	0.42265	189010	2383.9	2383.9	2383.9	2383.9	2383.9
Q60974	Nuclear receptor corepressor 1	-0.357115	0.870953	2383.9	1452300	2383.9	2383.9	1132800	2383.9
Q60974	Nuclear receptor corepressor 1	-5.45658	0.189928	136470	175200	2383.9	2383.9	2383.9	2383.9
Q60974	Nuclear receptor corepressor 1	-5.45658	0.189928	136470	175200	2383.9	2383.9	2383.9	2383.9
Q60974	Nuclear receptor corepressor 1	3.92191	0.42265	2383.9	2383.9	2383.9	2383.9	2383.9	103630
Q60974	Nuclear receptor corepressor 1	-0.323722	0.881309	484550	2383.9	2383.9	386200	2383.9	2383.9
Q60974	Nuclear receptor corepressor 1	-1.79077	0.297745	383850	2383.9	426960	230260	2383.9	2383.9
Q60980	Krueppel-like factor 3	5.56369	0.42265	2383.9	2383.9	2383.9	333490	2383.9	2383.9
E9PVX6		0.614269	0.693594	2383.9	411290	2383.9	2383.9	285320	349190
Q60980	Krueppel-like factor 3	5.59274	0.42265	2383.9	2383.9	2383.9	2383.9	2383.9	340370
Q60980	Krueppel-like factor 3	-6.92354	0.42265	863400	2383.9	2383.9	2383.9	2383.9	2383.9
Q60980	Krueppel-like factor 3	-0.796587	0.735598	2383.9	2383.9	3939700	2383.9	2383.9	2266100
Q60988	SCL-interrupting locus protein homolog	-0.345309	0.536251	467040	1105600	567540	707100	419840	557680
Q61026	Nuclear receptor coactivator 2	-5.98872	0.193764	2383.9	261650	190110	2383.9	2383.9	2383.9
Q61029;Q61033	Lamina-associated polypeptide 2, isoforms beta/delta/epsilon/gamma;Lamina-associated polypeptide 2, isoforms alpha/zeta	3.96988	0.0613387	314470	2383.9	2383.9	2147600	2047400	807270
Q61029;Q61033	Lamina-associated polypeptide 2, isoforms beta/delta/epsilon/gamma;Lamina-associated polypeptide 2, isoforms alpha/zeta	-12.0574	0.42265	2383.9	30478000	2383.9	2383.9	2383.9	2383.9
Q61029;Q61033	Lamina-associated polypeptide 2, isoforms beta/delta/epsilon/gamma;Lamina-associated polypeptide 2, isoforms alpha/zeta	-1.08879	0.665337	3500600	2383.9	2383.9	2383.9	2383.9	1643300
Q61029;Q61033	Lamina-associated polypeptide 2, isoforms beta/delta/epsilon/gamma;Lamina-associated polypeptide 2, isoforms alpha/zeta	1.03794	0.502867	5548500	2383.9	2383.9	5790600	2383.9	5609500
Q61029;Q61033	Lamina-associated polypeptide 2, isoforms beta/delta/epsilon/gamma;Lamina-associated polypeptide 2, isoforms alpha/zeta	1.03794	0.502867	5548500	2383.9	2383.9	5790600	2383.9	5609500
E9PVX6		-0.037667	0.949982	442700	588790	141150	265950	497280	379190
Q61029	Lamina-associated polypeptide 2, isoforms beta/delta/epsilon/gamma	-2.23997	0.42265	29016	2383.9	2383.9	2383.9	2383.9	2383.9
Q61029	Lamina-associated polypeptide 2, isoforms beta/delta/epsilon/gamma	-4.99501	0.184477	2383.9	118240	107440	2383.9	2383.9	2383.9
Q61033	Lamina-associated polypeptide 2, isoforms alpha/zeta	-6.37971	0.42265	2383.9	590750	2383.9	2383.9	2383.9	2383.9
Q61033	Lamina-associated polypeptide 2, isoforms alpha/zeta	4.72524	0.42265	2383.9	2383.9	2383.9	2383.9	184400	2383.9
Q61033	Lamina-associated polypeptide 2, isoforms alpha/zeta	-0.749468	0.320507	8740200	9991000	9994300	7092400	9991800	2383.9
Q61033	Lamina-associated polypeptide 2, isoforms alpha/zeta	-0.101544	0.922265	2383.9	1583500	672990	504440	804180	796730
Q61033	Lamina-associated polypeptide 2, isoforms alpha/zeta	-6.9126	0.42265	856840	2383.9	2383.9	2383.9	2383.9	2383.9
Q61035	Histidine--tRNA ligase, cytoplasmic	-1.51841	0.42265	15720	2383.9	2383.9	2383.9	2383.9	2383.9
Q61037	Tuberin	-0.33619	0.772019	2383.9	1066100	780850	903920	558610	2383.9
Q61037	Tuberin	0.0451347	0.983295	974480	2383.9	2383.9	2383.9	1005600	2383.9
E9PVX6		-0.85852	0.057859	3619700	4262000	4240300	2285900	3100100	1299500
Q61037	Tuberin	2.8622	0.42265	2383.9	2383.9	2383.9	47234	2383.9	2383.9
Q61037	Tuberin	0.736923	0.750183	505480	2383.9	2383.9	845620	2383.9	2383.9
Q61037	Tuberin	-4.42482	0.42265	2383.9	148840	2383.9	2383.9	2383.9	2383.9
Q61043	Ninein	-6.33053	0.42265	2383.9	570790	2383.9	2383.9	2383.9	2383.9
Q61048	WW domain-binding protein 4	-0.196462	0.84185	2383.9	636200	339280	278280	272570	302520
Q61070	Etoposide-induced protein 2.4	-2.00079	0.292063	2383.9	2269700	1472300	2383.9	417690	515510
Q61070	Etoposide-induced protein 2.4	1.17682	0.510597	2383.9	441730	386120	2383.9	417690	1456900
Q61070	Etoposide-induced protein 2.4	-2.39054	0.0300213	864740	1212800	1262900	2383.9	2383.9	632290
Q61072	Disintegrin and metalloproteinase domain-containing protein 9	-5.16654	0.42265	2383.9	252090	2383.9	2383.9	2383.9	2383.9
Q61074	Protein phosphatase 1G	-8.5111	0.190717	1129300	1477500	2383.9	2383.9	2383.9	2383.9
E9PVX6		-0.613915	0.403662	1000600	1496000	1367500	2383.9	1300200	1222300
Q61083	Mitogen-activated protein kinase kinase kinase 2	0.910826	0.576062	2383.9	2383.9	118480	2383.9	157990	71347
Q61083	Mitogen-activated protein kinase kinase kinase 2	-5.41492	0.184887	142680	2383.9	160050	2383.9	2383.9	2383.9
Q61084	Mitogen-activated protein kinase kinase kinase 3	-4.78821	0.42265	192840	2383.9	2383.9	2383.9	2383.9	2383.9
Q61103	Zinc finger protein ubi-d4	-4.84216	0.42265	200370	2383.9	2383.9	2383.9	2383.9	2383.9
Q61103	Zinc finger protein ubi-d4	-0.513857	0.812366	200370	2383.9	2383.9	2383.9	2383.9	138900
Q61103	Zinc finger protein ubi-d4	1.11041	0.507294	1833100	2383.9	2383.9	1342300	2383.9	2623400
Q61136	Serine/threonine-protein kinase PRP4 homolog	-2.98971	0.42265	2383.9	2383.9	52039	2383.9	2383.9	2383.9
Q61136	Serine/threonine-protein kinase PRP4 homolog	1.38253	0.388727	2383.9	1001800	2383.9	1431100	2383.9	1190900
Q61136	Serine/threonine-protein kinase PRP4 homolog	0.506451	0.329792	1762100	2277600	1366300	3565000	1533000	2581500
Q61136	Serine/threonine-protein kinase PRP4 homolog	-0.275811	0.11969	6192000	5492500	7033500	5132900	5612300	4715600
E9PVX6		-0.0503869	0.85981	2748300	4318000	4244000	3201700	4557100	3163300
Q61136	Serine/threonine-protein kinase PRP4 homolog	4.40464	0.188192	2383.9	2383.9	2383.9	66778	82312	2383.9
Q61136	Serine/threonine-protein kinase PRP4 homolog	0.361336	0.763201	7062400	3325400	2383.9	7491800	2383.9	5853200
Q61136	Serine/threonine-protein kinase PRP4 homolog	-0.549116	0.636739	3531800	3129300	2383.9	2383.9	2654500	1897200
Q61136	Serine/threonine-protein kinase PRP4 homolog	-9.23199	0.42265	4295700	2383.9	2383.9	2383.9	2383.9	2383.9
Q61136	Serine/threonine-protein kinase PRP4 homolog	-9.23199	0.42265	4295700	2383.9	2383.9	2383.9	2383.9	2383.9
Q61136	Serine/threonine-protein kinase PRP4 homolog	-6.7278	0.42265	753250	2383.9	2383.9	2383.9	2383.9	2383.9
Q61136	Serine/threonine-protein kinase PRP4 homolog	0.165006	0.922305	8137600	2383.9	2383.9	4950800	2383.9	4175800
Q61136	Serine/threonine-protein kinase PRP4 homolog	0.165006	0.922305	8137600	2383.9	2383.9	4950800	2383.9	4175800
Q61136	Serine/threonine-protein kinase PRP4 homolog	-7.82275	0.42265	1614400	2383.9	2383.9	2383.9	2383.9	2383.9
Q61140	Breast cancer anti-estrogen resistance protein 1	-0.854867	0.262842	2091600	4052200	3179100	2383.9	2317400	2835000
E9PVX6		-0.971146	0.535649	2383.9	256480	160990	2383.9	2383.9	209400
Q61144	Presenilin-2;Presenilin-2 NTF subunit;Presenilin-2 CTF subunit	-0.713744	0.0391517	500910	382220	375300	217480	271940	277890
Q61160	FAS-associated death domain protein	-1.37641	0.609072	2383.9	840500	2383.9	320810	2383.9	2383.9
Q61161	Mitogen-activated protein kinase kinase kinase kinase 2	6.93224	0.42265	2383.9	2383.9	2383.9	868650	2383.9	2383.9
Q61161	Mitogen-activated protein kinase kinase kinase kinase 2	-1.56567	0.182893	1184100	1399500	1531800	1385500	2383.9	2383.9
Q61165	Sodium/hydrogen exchanger 1	-4.76302	0.0285858	44846	67481	81860	2383.9	2383.9	2383.9
Q61165	Sodium/hydrogen exchanger 1	0.529453	0.503247	839210	1429600	2383.9	1188900	1038500	1050800
Q61165	Sodium/hydrogen exchanger 1	0.659767	0.0845043	759340	1038800	1310300	1421800	2043900	1445100
Q61165	Sodium/hydrogen exchanger 1	-4.78602	0.42265	2383.9	2383.9	192540	2383.9	2383.9	2383.9
Q61165	Sodium/hydrogen exchanger 1	3.27021	0.42265	2383.9	2383.9	2383.9	2383.9	2383.9	64231
Q61165	Sodium/hydrogen exchanger 1	8.25953	0.42265	2383.9	2383.9	2383.9	2383.9	2383.9	2186900
E9PVX6		-1.44944	0.478495	209250	758800	2383.9	2383.9	2383.9	350570
Q61165	Sodium/hydrogen exchanger 1	0.142395	0.947609	1495200	2383.9	2383.9	2383.9	1650800	2383.9
Q61183	Poly(A) polymerase alpha	6.70951	0.42265	2383.9	2383.9	2383.9	2383.9	2383.9	743700
Q61190	Interleukin-10 receptor subunit beta	-4.084	0.42265	116520	2383.9	2383.9	2383.9	2383.9	2383.9
Q61191	Host cell factor 1;HCF N-terminal chain 1;HCF N-terminal chain 2;HCF N-terminal chain 3;HCF N-terminal chain 4;HCF N-terminal chain 5;HCF N-terminal chain 6;HCF C-terminal chain 1;HCF C-terminal chain 2;HCF C-terminal chain 3;HCF C-terminal chain 4;HCF C-terminal chain 5;HCF C-terminal chain 6	-0.585691	0.247191	199450	421660	300280	227730	159800	226420
Q61191	Host cell factor 1;HCF N-terminal chain 1;HCF N-terminal chain 2;HCF N-terminal chain 3;HCF N-terminal chain 4;HCF N-terminal chain 5;HCF N-terminal chain 6;HCF C-terminal chain 1;HCF C-terminal chain 2;HCF C-terminal chain 3;HCF C-terminal chain 4;HCF C-terminal chain 5;HCF C-terminal chain 6	-0.893215	0.207308	1115800	2182700	1031300	856140	935010	540070
Q61191	Host cell factor 1;HCF N-terminal chain 1;HCF N-terminal chain 2;HCF N-terminal chain 3;HCF N-terminal chain 4;HCF N-terminal chain 5;HCF N-terminal chain 6;HCF C-terminal chain 1;HCF C-terminal chain 2;HCF C-terminal chain 3;HCF C-terminal chain 4;HCF C-terminal chain 5;HCF C-terminal chain 6	5.52851	0.42265	2383.9	2383.9	2383.9	325340	2383.9	2383.9
Q61191	Host cell factor 1;HCF N-terminal chain 1;HCF N-terminal chain 2;HCF N-terminal chain 3;HCF N-terminal chain 4;HCF N-terminal chain 5;HCF N-terminal chain 6;HCF C-terminal chain 1;HCF C-terminal chain 2;HCF C-terminal chain 3;HCF C-terminal chain 4;HCF C-terminal chain 5;HCF C-terminal chain 6	0.418382	0.447314	990710	2258800	1324100	2882500	1247300	1982500
Q61191	Host cell factor 1;HCF N-terminal chain 1;HCF N-terminal chain 2;HCF N-terminal chain 3;HCF N-terminal chain 4;HCF N-terminal chain 5;HCF N-terminal chain 6;HCF C-terminal chain 1;HCF C-terminal chain 2;HCF C-terminal chain 3;HCF C-terminal chain 4;HCF C-terminal chain 5;HCF C-terminal chain 6	-0.21658	0.783123	716580	2416800	1022600	1971500	785790	819360
Q61193	Ral guanine nucleotide dissociation stimulator-like 2	0.200687	0.8673	2383.9	442050	318000	581030	2383.9	292810
Q61193	Ral guanine nucleotide dissociation stimulator-like 2	-4.43605	0.42265	2383.9	150040	2383.9	2383.9	2383.9	2383.9
E9PVX6		-0.0750774	0.829215	2764700	1901200	1471100	1512100	2015900	2297800
Q61193	Ral guanine nucleotide dissociation stimulator-like 2	6.773	0.129263	2383.9	2383.9	2383.9	196620	122920	462600
Q61194	Phosphatidylinositol 4-phosphate 3-kinase C2 domain-containing subunit alpha	-0.231815	0.534426	1966300	3955400	3679000	2966800	2950100	2258700
Q61194	Phosphatidylinositol 4-phosphate 3-kinase C2 domain-containing subunit alpha	-0.393057	0.689226	1249100	6520900	2119900	3822500	1994900	1713900
Q61194	Phosphatidylinositol 4-phosphate 3-kinase C2 domain-containing subunit alpha	-2.87821	0.42265	2383.9	2383.9	47814	2383.9	2383.9	2383.9
Q61210	Rho guanine nucleotide exchange factor 1	6.02747	0.42265	2383.9	2383.9	2383.9	2383.9	2383.9	461740
Q61216	Double-strand break repair protein MRE11A	-0.0826814	0.398896	1561300	1470800	1303700	1327800	1378100	1388400
Q61221	Hypoxia-inducible factor 1-alpha	-3.60179	0.452413	2383.9	802990	2383.9	2383.9	2383.9	61765
Q61233	Plastin-2	0.103173	0.926599	789810	555650	2383.9	2383.9	625200	820180
Q61233;Q3V0K9	Plastin-2;Plastin-1	6.2726	0.185306	2383.9	2383.9	2383.9	293420	2383.9	257100
Q61235	Beta-2-syntrophin	-0.248085	0.217351	15647000	14766000	14830000	9988200	14113000	13994000
A2A884	Transcription factor HIVEP3	0.36369	0.636652	1126300	1074900	2383.9	975280	1194000	666100
E9PVX6		-10.7189	0.00219116	4360400	3711200	3981800	2383.9	2383.9	2383.9
Q61235	Beta-2-syntrophin	10.8646	0.42265	2383.9	2383.9	2383.9	2383.9	13330000	2383.9
Q61235	Beta-2-syntrophin	-0.923914	0.212327	14812000	13999000	12142000	11464000	2383.9	10119000
Q61235	Beta-2-syntrophin	0.355725	0.640257	2704700	2383.9	3528400	2578500	2594300	2806300
Q61249	Immunoglobulin-binding protein 1	-0.815097	0.534848	184320	1193100	284560	356220	223450	364950
Q61271	Activin receptor type-1B	-1.53167	0.366619	243690	386690	2383.9	214090	2383.9	2383.9
Q61286	Transcription factor 12	-7.25707	0.42265	1089200	2383.9	2383.9	2383.9	2383.9	2383.9
Q61286	Transcription factor 12	-3.31048	0.42265	2383.9	66184	2383.9	2383.9	2383.9	2383.9
Q61315	Adenomatous polyposis coli protein	4.1225	0.42265	2383.9	2383.9	2383.9	2383.9	119800	2383.9
Q61316	Heat shock 70 kDa protein 4	0.815568	0.71485	2383.9	2383.9	71862	2383.9	2383.9	130100
Q61316	Heat shock 70 kDa protein 4	-0.0947995	0.645151	660570	794340	580700	753060	552900	600190
E9PYH6	Histone-lysine N-methyltransferase	-0.374429	0.100008	3879600	2957900	3103900	2233200	2713100	2722600
Q61316	Heat shock 70 kDa protein 4	4.16011	0.42265	2383.9	2383.9	2383.9	123090	2383.9	2383.9
Q61316	Heat shock 70 kDa protein 4	0.511233	0.817437	2383.9	2383.9	337840	483540	2383.9	2383.9
Q61316	Heat shock 70 kDa protein 4	5.38749	0.42265	2383.9	2383.9	2383.9	294600	2383.9	2383.9
Q61329	Zinc finger homeobox protein 3	-0.892503	0.00483805	919360	1136000	1049200	648830	462280	561250
Q61329	Zinc finger homeobox protein 3	-7.20333	0.42265	2383.9	2383.9	1049200	2383.9	2383.9	2383.9
Q61329	Zinc finger homeobox protein 3	-8.42032	0.42265	2383.9	2445300	2383.9	2383.9	2383.9	2383.9
Q61329	Zinc finger homeobox protein 3	-5.33897	0.42265	2383.9	284700	2383.9	2383.9	2383.9	2383.9
Q61329	Zinc finger homeobox protein 3	7.76957	0.42265	2383.9	2383.9	2383.9	2383.9	1555800	2383.9
Q61329	Zinc finger homeobox protein 3	8.23416	0.42265	2383.9	2383.9	2383.9	2148700	2383.9	2383.9
Q61337	Bcl2-associated agonist of cell death	0.940011	0.549352	2383.9	613250	2383.9	699960	2383.9	483350
E9PYH6	Histone-lysine N-methyltransferase	-0.965652	0.692127	1610900	2383.9	2383.9	822530	2383.9	2383.9
Q61464	Zinc finger protein 638	0.265595	0.149432	1831000	1674900	1326100	1764900	2030700	2013100
Q61464	Zinc finger protein 638	-0.512783	0.242247	3808400	2283400	2249700	1761900	2306100	1778300
Q61464	Zinc finger protein 638	-5.72341	0.42265	2383.9	2383.9	373090	2383.9	2383.9	2383.9
Q61464	Zinc finger protein 638	0.21293	0.846762	566250	2383.9	455260	543730	2383.9	640620
Q61464	Zinc finger protein 638	-4.81038	0.42265	2383.9	195900	2383.9	2383.9	2383.9	2383.9
Q61469	Lipid phosphate phosphohydrolase 1	-0.601049	0.512565	1720900	922310	839550	697310	1596400	2383.9
Q61550	Double-strand-break repair protein rad21 homolog	-6.01035	0.221688	301260	2383.9	157360	2383.9	2383.9	2383.9
Q61553	Fascin	-0.53177	0.798117	2383.9	824550	2383.9	443750	2383.9	127510
Q61553	Fascin	-1.18095	0.440941	262430	2383.9	258600	2383.9	226090	2383.9
Q61584	Fragile X mental retardation syndrome-related protein 1	7.02342	0.42265	2383.9	2383.9	2383.9	2383.9	2383.9	925630
E9PYK3		5.91773	0.42265	2383.9	2383.9	2383.9	427570	2383.9	2383.9
Q61584	Fragile X mental retardation syndrome-related protein 1	4.43549	0.42265	2383.9	2383.9	2383.9	2383.9	2383.9	149980
Q61584	Fragile X mental retardation syndrome-related protein 1	-0.556975	0.780854	324150	2383.9	2383.9	2383.9	105980	115210
Q61595	Kinectin	4.97958	0.42265	2383.9	2383.9	2383.9	220870	2383.9	2383.9
Q61595	Kinectin	-1.05514	0.668033	2383.9	464090	2383.9	220870	2383.9	2383.9
Q61595	Kinectin	-1.97231	0.0853402	11325000	9360700	8177200	7350800	2383.9	2383.9
Q61602	Transcriptional activator GLI3;Transcriptional repressor GLI3R	-7.22736	0.42265	2383.9	2383.9	1066900	2383.9	2383.9	2383.9
Q61609	Sodium-dependent phosphate transporter 1	-6.53731	0.42265	659490	2383.9	2383.9	2383.9	2383.9	2383.9
Q61609	Sodium-dependent phosphate transporter 1	-0.93478	0.552692	537530	791530	2383.9	2383.9	2383.9	691740
Q61609	Sodium-dependent phosphate transporter 1	-1.06122	0.493649	659490	791530	2383.9	2383.9	2383.9	691740
Q61624	Zinc finger protein 148	0.000247102	0.999909	5249400	2383.9	2383.9	2383.9	2383.9	5250300
E9PYK3		-0.00884913	0.996693	2383.9	430230	2383.9	427570	2383.9	2383.9
Q61624	Zinc finger protein 148	1.10194	0.477232	2383.9	1818200	2383.9	2383.9	1966200	1944300
Q61655;Q9QY15	ATP-dependent RNA helicase DDX19A;ATP-dependent RNA helicase DDX25	-5.07201	0.42265	2383.9	235800	2383.9	2383.9	2383.9	2383.9
Q61666	Protein HIRA	5.26	0.42265	2383.9	2383.9	2383.9	269280	2383.9	2383.9
Q61666	Protein HIRA	-5.84547	0.42265	2383.9	406450	2383.9	2383.9	2383.9	2383.9
Q61686	Chromobox protein homolog 5	-6.06571	0.42265	2383.9	474270	2383.9	2383.9	2383.9	2383.9
Q61687	Transcriptional regulator ATRX	-8.27284	0.183534	1114300	2383.9	1095300	2383.9	2383.9	2383.9
Q61687	Transcriptional regulator ATRX	1.13379	0.46995	454400	2383.9	2383.9	427460	2383.9	577730
Q61687	Transcriptional regulator ATRX	2.78119	0.291556	1003000	2383.9	2383.9	2383.9	4829800	2095400
Q61687	Transcriptional regulator ATRX	0.232005	0.913904	2383.9	2383.9	338680	2383.9	398600	2383.9
Q61687	Transcriptional regulator ATRX	-1.08745	0.483967	2871700	2383.9	2584500	2383.9	2564000	2383.9
E9PYL2		-1.77511	0.137395	514240	837550	358390	494900	2383.9	2383.9
Q61687	Transcriptional regulator ATRX	-0.614025	0.78332	2383.9	336260	2383.9	2383.9	2383.9	218050
Q61687	Transcriptional regulator ATRX	-0.0421776	0.969469	2383.9	297320	262560	221160	2383.9	322520
Q61687	Transcriptional regulator ATRX	-5.7567	0.42265	381910	2383.9	2383.9	2383.9	2383.9	2383.9
Q61687	Transcriptional regulator ATRX	0.0678115	0.684258	1897400	1866900	1952000	2016000	1651800	2323600
Q61687	Transcriptional regulator ATRX	0.0895777	0.834471	2167500	1175800	1127600	1623200	1120500	2013600
Q61687	Transcriptional regulator ATRX	0.0951474	0.956336	1663100	2383.9	2383.9	662790	2383.9	1116400
Q61687	Transcriptional regulator ATRX	-0.86093	0.00474233	3990200	4274200	4328100	1891300	2597000	2445100
Q61687	Transcriptional regulator ATRX	1.07121	0.178633	565220	2383.9	302770	469040	619450	740340
Q61687	Transcriptional regulator ATRX	0.80187	0.425937	5304500	1465500	2383.9	4497500	2057300	5251900
Q61687	Transcriptional regulator ATRX	0.158993	0.887821	1996900	2383.9	1606500	2379900	2383.9	1643600
E9PYL2		0.0232048	0.991436	1759100	2383.9	2383.9	1787700	2383.9	2383.9
Q61687	Transcriptional regulator ATRX	5.19115	0.42265	2383.9	2383.9	2383.9	2383.9	256510	2383.9
Q61687	Transcriptional regulator ATRX	-0.146294	0.638778	462990	570420	423690	280820	519870	515900
Q61687	Transcriptional regulator ATRX	0.784676	0.738773	2383.9	2123900	2383.9	2383.9	2383.9	3662300
Q61687	Transcriptional regulator ATRX	-8.2465	0.42265	2167200	2383.9	2383.9	2383.9	2383.9	2383.9
Q61687	Transcriptional regulator ATRX	-3.35887	0.42265	2383.9	68604	2383.9	2383.9	2383.9	2383.9
Q61687	Transcriptional regulator ATRX	-1.15059	0.650985	1098700	2383.9	2383.9	492280	2383.9	2383.9
Q61687	Transcriptional regulator ATRX	-0.586991	0.417297	2205400	942600	867020	1223400	737170	712350
Q61687	Transcriptional regulator ATRX	-0.110637	0.393049	3472300	4210100	4155700	3472900	4030300	3461000
Q61687	Transcriptional regulator ATRX	0.00312402	0.995049	528550	589750	713090	280460	637140	917760
Q61687	Transcriptional regulator ATRX	4.41407	0.42265	2383.9	2383.9	2383.9	2383.9	2383.9	147700
E9PZM4	Chromodomain-helicase-DNA-binding protein 2	-0.0344074	0.902661	1483500	1671400	1601700	1089300	2014300	1540900
Q61699	Heat shock protein 105 kDa	0.174945	0.316121	3215700	3606600	2561700	3485700	3620900	3487200
Q61699	Heat shock protein 105 kDa	-1.97636	0.42265	2383.9	23374	2383.9	2383.9	2383.9	2383.9
Q61753	D-3-phosphoglycerate dehydrogenase	-2.25136	0.491501	2383.9	120920	2383.9	2383.9	2383.9	21630
Q61753	D-3-phosphoglycerate dehydrogenase	4.18494	0.42265	2383.9	2383.9	2383.9	125310	2383.9	2383.9
Q61768	Kinesin-1 heavy chain	-0.135698	0.661559	1957400	3149900	2639100	2973900	1766300	2310800
Q61818	Retinoic acid-induced protein 1	-6.19055	0.42265	517570	2383.9	2383.9	2383.9	2383.9	2383.9
Q61818	Retinoic acid-induced protein 1	-5.55604	0.42265	2383.9	331700	2383.9	2383.9	2383.9	2383.9
Q61818	Retinoic acid-induced protein 1	-5.36691	0.42265	2383.9	290360	2383.9	2383.9	2383.9	2383.9
Q61818	Retinoic acid-induced protein 1	-0.133667	0.949327	217860	2383.9	2383.9	2383.9	2383.9	198160
Q61818	Retinoic acid-induced protein 1	0.0215427	0.932423	661960	895440	820240	635430	1013400	764580
E9Q1P8	Interferon regulatory factor 2-binding protein 2	1.48086	0.361133	2383.9	2383.9	1139200	1676100	1514500	2383.9
Q61818	Retinoic acid-induced protein 1	-0.735769	0.331953	1074800	670590	605050	684630	724420	2383.9
Q61827	Transcription factor MafK	-0.88262	0.236994	1869900	2295400	1286000	2383.9	1570300	1384000
Q61846	Maternal embryonic leucine zipper kinase	-0.396536	0.856265	2383.9	574460	2383.9	435260	2383.9	2383.9
Q61846	Maternal embryonic leucine zipper kinase	-2.00008	0.0706497	337320	376880	211200	2383.9	2383.9	226570
Q61846	Maternal embryonic leucine zipper kinase	5.46293	0.42265	2383.9	2383.9	2383.9	310670	2383.9	2383.9
Q61879	Myosin-10	0.469599	0.575463	3236900	477920	872230	1993400	1626300	2732100
Q61881	DNA replication licensing factor MCM7	4.45346	0.42265	2383.9	2383.9	2383.9	151920	2383.9	2383.9
Q61937	Nucleophosmin	0.555823	0.662777	2179400	2383.9	623100	1605500	108600	2409100
Q61937	Nucleophosmin	0.595622	0.236638	19173000	6558900	13161000	22144000	13559000	23069000
Q61937	Nucleophosmin	5.44498	0.42265	2383.9	2383.9	2383.9	2383.9	2383.9	306770
E9Q1P8	Interferon regulatory factor 2-binding protein 2	-0.222133	0.363685	1573900	2221700	2403300	1747800	1923900	1642600
Q61937	Nucleophosmin	0.686001	0.526446	531040	170590	2383.9	334520	169580	628530
Q61937	Nucleophosmin	2.3837	0.1224	244220	122980	951350	2576600	864250	3440300
Q61990	Poly(rC)-binding protein 2	-7.52931	0.42265	1316400	2383.9	2383.9	2383.9	2383.9	2383.9
Q61990	Poly(rC)-binding protein 2	-0.469083	0.689048	2383.9	3812500	2592000	2383.9	2168800	2457300
Q62018	RNA polymerase-associated protein CTR9 homolog	6.97949	0.42265	2383.9	2383.9	2383.9	897730	2383.9	2383.9
Q62018	RNA polymerase-associated protein CTR9 homolog	1.53271	0.350645	2383.9	564180	2383.9	897730	746020	2383.9
Q62018	RNA polymerase-associated protein CTR9 homolog	6.5186	0.42265	2383.9	2383.9	2383.9	2383.9	2383.9	650930
Q62018	RNA polymerase-associated protein CTR9 homolog	4.4641	0.42265	2383.9	2383.9	2383.9	2383.9	153080	2383.9
Q62018	RNA polymerase-associated protein CTR9 homolog	-4.89803	0.42265	2383.9	208470	2383.9	2383.9	2383.9	2383.9
Q62036	Centrosomal protein of 131 kDa	-0.17636	0.896649	321660	1143100	2383.9	649360	2383.9	646580
A2A884	Transcription factor HIVEP3	4.91619	0.42265	2383.9	2383.9	2383.9	211170	2383.9	2383.9
E9Q1P8	Interferon regulatory factor 2-binding protein 2	8.5045	0.193187	2383.9	2383.9	2383.9	2383.9	1498700	1096200
Q62048	Astrocytic phosphoprotein PEA-15	2.29814	0.246271	2383.9	2383.9	219310	2383.9	529970	569710
Q62073	Mitogen-activated protein kinase kinase kinase 7	-4.74237	0.42265	2383.9	186660	2383.9	2383.9	2383.9	2383.9
Q62073	Mitogen-activated protein kinase kinase kinase 7	0.379969	0.862845	2383.9	834590	2383.9	1087500	2383.9	2383.9
Q62074	Protein kinase C iota type	4.85135	0.42265	2383.9	2383.9	2383.9	201680	2383.9	2383.9
Q62077	1-phosphatidylinositol 4,5-bisphosphate phosphodiesterase gamma-1	0.372546	0.392994	1185100	1175300	1147700	1976500	902210	1663000
Q62093	Serine/arginine-rich splicing factor 2	-0.185953	0.885581	2569400	595570	2383.9	1171300	654140	958880
Q62093	Serine/arginine-rich splicing factor 2	-0.465515	0.732578	3470700	595570	296730	1171300	654140	1334300
Q62093	Serine/arginine-rich splicing factor 2	0.334413	0.87697	2383.9	2383.9	296730	2383.9	2383.9	375380
Q62093	Serine/arginine-rich splicing factor 2	7.07408	0.42265	2383.9	2383.9	2383.9	2383.9	2383.9	958880
Q62093	Serine/arginine-rich splicing factor 2	0.396073	0.694172	43184000	15058000	2383.9	36844000	15133000	24668000
E9Q1P8	Interferon regulatory factor 2-binding protein 2	-6.159	0.42265	2383.9	506270	2383.9	2383.9	2383.9	2383.9
Q62093	Serine/arginine-rich splicing factor 2	0.37168	0.716268	43184000	15058000	2383.9	36844000	13848000	24668000
Q62093	Serine/arginine-rich splicing factor 2	11.0476	0.42265	2383.9	2383.9	2383.9	2383.9	15133000	2383.9
Q62093	Serine/arginine-rich splicing factor 2	0.67298	0.606949	10204000	1571300	2383.9	10653000	1285000	6839900
Q62120	Tyrosine-protein kinase JAK2	-5.80101	0.42265	2383.9	393970	2383.9	2383.9	2383.9	2383.9
Q62130	Tyrosine-protein phosphatase non-receptor type 14	-0.305431	0.030109	11121000	11498000	10260000	8465800	9841800	8298100
Q62130	Tyrosine-protein phosphatase non-receptor type 14	0.229871	0.84076	353640	371700	2383.9	2383.9	529330	321710
Q62130	Tyrosine-protein phosphatase non-receptor type 14	-8.25141	0.42265	2174600	2383.9	2383.9	2383.9	2383.9	2383.9
Q62141	Paired amphipathic helix protein Sin3b	-10.7293	0.42265	12136000	2383.9	2383.9	2383.9	2383.9	2383.9
Q62141	Paired amphipathic helix protein Sin3b	0.0635861	0.976494	2383.9	1098200	2383.9	2383.9	1147900	2383.9
Q62172	RalA-binding protein 1	-4.98449	0.42265	2383.9	2383.9	221640	2383.9	2383.9	2383.9
E9Q1P8	Interferon regulatory factor 2-binding protein 2	-0.45884	0.067129	2267800	2906600	2267900	2018100	1720400	1676300
Q62172	RalA-binding protein 1	-5.76235	0.18858	171560	214250	2383.9	2383.9	2383.9	2383.9
Q62179	Semaphorin-4B	2.78525	0.42265	2383.9	2383.9	2383.9	44533	2383.9	2383.9
Q62188	Dihydropyrimidinase-related protein 3	-0.00357291	0.989284	26042000	23314000	23820000	32027000	21875000	19093000
Q62219	Transforming growth factor beta-1-induced transcript 1 protein	1.9894	0.280994	469320	2383.9	2383.9	1053900	826180	2383.9
Q62245	Son of sevenless homolog 1	5.10504	0.42265	2383.9	2383.9	2383.9	2383.9	241370	2383.9
Q62245	Son of sevenless homolog 1	0.128359	0.60208	737780	1002000	966290	1228100	851070	878700
Q62261	Spectrin beta chain, non-erythrocytic 1	0.20264	0.797714	3039000	2383.9	3995100	2338900	2809600	2949100
Q62261	Spectrin beta chain, non-erythrocytic 1	-2.38327	0.42265	32544	2383.9	2383.9	2383.9	2383.9	2383.9
Q62261	Spectrin beta chain, non-erythrocytic 1	0.407525	0.669739	7306900	1299700	939180	4946500	3135600	4579500
Q62261	Spectrin beta chain, non-erythrocytic 1	0.498989	0.58298	6720500	1299700	939180	4946500	3135600	4579500
E9Q286	Little elongation complex subunit 1	-0.205895	0.857689	295320	485910	2383.9	377850	2383.9	299160
Q62261	Spectrin beta chain, non-erythrocytic 1	-4.89322	0.42265	2383.9	207760	2383.9	2383.9	2383.9	2383.9
Q62261	Spectrin beta chain, non-erythrocytic 1	-3.38276	0.42265	69829	2383.9	2383.9	2383.9	2383.9	2383.9
Q62261	Spectrin beta chain, non-erythrocytic 1	0.351065	0.638596	37033000	2383.9	41529000	32437000	34475000	33297000
Q62261	Spectrin beta chain, non-erythrocytic 1	-0.0469449	0.96671	4944900	1299700	939180	3483000	2383.9	3468400
Q62311	Transcription initiation factor TFIID subunit 6	-6.69336	0.42265	2383.9	735370	2383.9	2383.9	2383.9	2383.9
Q62311	Transcription initiation factor TFIID subunit 6	-1.25108	0.355371	4834300	1508500	2125400	2383.9	3553000	2383.9
Q62312	TGF-beta receptor type-2	-1.56729	0.366503	770400	465110	2383.9	412950	2383.9	2383.9
Q62312	TGF-beta receptor type-2	4.21415	0.42265	2383.9	2383.9	2383.9	127970	2383.9	2383.9
Q62312	TGF-beta receptor type-2	-5.97671	0.42265	2383.9	445610	2383.9	2383.9	2383.9	2383.9
Q62313;Q62314	Trans-Golgi network integral membrane protein 1;Trans-Golgi network integral membrane protein 2	-0.309679	0.698801	2401400	2025700	2642600	2383.9	2245000	3456600
E9Q286	Little elongation complex subunit 1	6.37564	0.42265	2383.9	2383.9	2383.9	2383.9	2383.9	589070
Q62318	Transcription intermediary factor 1-beta	-0.193483	0.331381	38947000	45502000	38539000	35148000	42926000	29478000
Q62318	Transcription intermediary factor 1-beta	1.1277	0.134943	395840	166420	279260	859640	357340	621820
Q62318	Transcription intermediary factor 1-beta	1.25522	0.30189	2680900	2383.9	2383.9	2317300	2764500	1329000
Q62318	Transcription intermediary factor 1-beta	5.49155	0.42265	2383.9	2383.9	2383.9	2383.9	2383.9	316990
Q62318	Transcription intermediary factor 1-beta	0.127967	0.939635	645200	2383.9	2383.9	390880	2383.9	316990
Q62318	Transcription intermediary factor 1-beta	-7.14751	0.42265	2383.9	1009200	2383.9	2383.9	2383.9	2383.9
Q62318	Transcription intermediary factor 1-beta	-8.06489	0.42265	2383.9	1910300	2383.9	2383.9	2383.9	2383.9
Q62318	Transcription intermediary factor 1-beta	-0.0574725	0.96793	2014400	2383.9	3770100	4545500	1013000	2383.9
Q62318	Transcription intermediary factor 1-beta	-0.335243	0.524545	1499300	1197500	585150	1213200	739740	648500
Q62318	Transcription intermediary factor 1-beta	-4.52223	0.42265	159570	2383.9	2383.9	2383.9	2383.9	2383.9
E9Q309		-0.0179966	0.884222	586440	552020	586180	503620	551850	647790
Q62371	Discoidin domain-containing receptor 2	-0.931403	0.699239	2383.9	2383.9	909010	474370	2383.9	2383.9
Q62376	U1 small nuclear ribonucleoprotein 70 kDa	5.35956	0.42265	2383.9	2383.9	2383.9	2383.9	288860	2383.9
Q62376	U1 small nuclear ribonucleoprotein 70 kDa	0.0378082	0.856935	5121800	3778500	4152800	3585300	5045100	4769300
Q62377	U2 small nuclear ribonucleoprotein auxiliary factor 35 kDa subunit-related protein 2	-0.513057	0.484667	2610500	2436500	2171100	2407400	2383.9	2648200
Q62384	Zinc finger protein ZPR1	-5.17567	0.42265	2383.9	253720	2383.9	2383.9	2383.9	2383.9
Q62388	Serine-protein kinase ATM	0.20703	0.92301	2383.9	339930	2383.9	393120	2383.9	2383.9
Q62393	Tumor protein D52	-1.85013	0.181475	101550	451240	456550	2383.9	2383.9	275190
Q62415	Apoptosis-stimulating of p53 protein 1	-0.195564	0.927123	2383.9	367880	2383.9	320640	2383.9	2383.9
Q62415	Apoptosis-stimulating of p53 protein 1	2.65846	0.42265	2383.9	2383.9	2383.9	2383.9	2383.9	40385
Q62417	Sorbin and SH3 domain-containing protein 1	6.15612	0.42265	2383.9	2383.9	2383.9	2383.9	2383.9	505250
E9Q394		-0.900922	0.56036	186170	2383.9	267240	2383.9	2383.9	239330
Q62417	Sorbin and SH3 domain-containing protein 1	-5.57499	0.42265	336150	2383.9	2383.9	2383.9	2383.9	2383.9
Q62417	Sorbin and SH3 domain-containing protein 1	1.36048	0.191414	336150	2383.9	2272700	2293500	2033600	2377800
Q62417	Sorbin and SH3 domain-containing protein 1	1.37855	0.389582	2383.9	2383.9	396530	2383.9	581670	459350
Q62417	Sorbin and SH3 domain-containing protein 1	7.6011	0.42265	2383.9	2383.9	2383.9	1383800	2383.9	2383.9
Q62417	Sorbin and SH3 domain-containing protein 1	-0.826351	0.522049	943420	1241000	1508200	2383.9	2383.9	2077700
Q62418	Drebrin-like protein	-5.93454	0.22534	2383.9	289160	145860	2383.9	2383.9	2383.9
Q62419	Endophilin-A2	4.3882	0.42265	2383.9	2383.9	2383.9	2383.9	144990	2383.9
Q62422	Osteoclast-stimulating factor 1	-3.64395	0.42265	84634	2383.9	2383.9	2383.9	2383.9	2383.9
Q62422	Osteoclast-stimulating factor 1	0.793213	0.525023	2013800	281030	190620	1857800	178310	2271000
Q62441	Transducin-like enhancer protein 4	-0.233018	0.831857	2383.9	603020	715710	572060	549630	2383.9
E9Q394		2.28646	0.343483	125080	2383.9	2383.9	163690	2383.9	467400
Q62446	Peptidyl-prolyl cis-trans isomerase FKBP3	-0.952368	0.216698	812410	588290	489500	2383.9	383040	591400
Q62448	Eukaryotic translation initiation factor 4 gamma 2	0.706281	0.261181	565130	1561900	862870	1568300	1007700	2302300
Q62481	Vacuolar protein sorting-associated protein 72 homolog	-4.75445	0.42265	188270	2383.9	2383.9	2383.9	2383.9	2383.9
Q62504	Msx2-interacting protein	-5.10679	0.42265	2383.9	241670	2383.9	2383.9	2383.9	2383.9
Q62504	Msx2-interacting protein	-3.52441	0.455172	1060000	2383.9	2383.9	2383.9	2383.9	87766
Q62504	Msx2-interacting protein	3.69362	0.42265	2383.9	2383.9	2383.9	2383.9	2383.9	87766
Q62504	Msx2-interacting protein	-6.93892	0.42265	2383.9	2383.9	872700	2383.9	2383.9	2383.9
Q62504	Msx2-interacting protein	7.51601	0.18794	2383.9	2383.9	2383.9	721470	2383.9	585190
Q62504	Msx2-interacting protein	-4.73716	0.42265	2383.9	2383.9	185970	2383.9	2383.9	2383.9
Q62504	Msx2-interacting protein	-7.16181	0.42265	1019300	2383.9	2383.9	2383.9	2383.9	2383.9
E9Q394		-0.240579	0.839256	94643	188420	2383.9	137340	101880	2383.9
Q62504	Msx2-interacting protein	-0.0875303	0.703999	709620	584920	857410	575850	802030	647390
Q62504	Msx2-interacting protein	6.90404	0.42265	2383.9	2383.9	2383.9	851740	2383.9	2383.9
Q62504	Msx2-interacting protein	0.141161	0.765728	1360400	810820	726090	1511100	988800	695230
Q62504	Msx2-interacting protein	1.08414	0.375462	755510	2383.9	2383.9	519360	583430	509080
Q62523	Zyxin	-0.0392094	0.985225	2383.9	287640	2383.9	279800	2383.9	2383.9
Q62523	Zyxin	-0.0463667	0.894705	5405200	7496900	5119900	6448000	3665000	7339000
Q63850	Nuclear pore glycoprotein p62	0.702292	0.450847	1474800	196410	335050	1349000	513760	1401600
Q63918	Serum deprivation-response protein	6.18066	0.42265	2383.9	2383.9	2383.9	2383.9	2383.9	514000
Q63918	Serum deprivation-response protein	-7.30302	0.186704	613320	2383.9	513670	2383.9	2383.9	2383.9
Q63918	Serum deprivation-response protein	0.573613	0.799957	1452900	2383.9	2383.9	2164600	2383.9	2383.9
E9Q394		-6.5624	0.42265	2383.9	671140	2383.9	2383.9	2383.9	2383.9
Q63918	Serum deprivation-response protein	0.0865434	0.819327	9806000	4954900	5430600	8255800	6413500	6770500
Q63932	Dual specificity mitogen-activated protein kinase kinase 2	0.150201	0.459218	2550600	2692200	2247800	2947200	2201000	3164300
Q63932	Dual specificity mitogen-activated protein kinase kinase 2	-9.36438	0.42265	2383.9	4709000	2383.9	2383.9	2383.9	2383.9
Q63943	Myocyte-specific enhancer factor 2D	-4.62129	0.42265	2383.9	171250	2383.9	2383.9	2383.9	2383.9
Q64010	Adapter molecule crk	-0.798019	0.273086	861180	1046500	769040	777910	2383.9	759190
Q64012	RNA-binding protein Raly	0.000265211	0.99817	32989000	30206000	29273000	27380000	34287000	30818000
Q64012	RNA-binding protein Raly	-5.47636	0.42265	313620	2383.9	2383.9	2383.9	2383.9	2383.9
[truncated: 5,165 more rows]
