# Supplementary material for: The SDF-1α/MTDH axis inhibits ferroptosis and promotes the formation of anti-VEGF-resistant choroidal neovascularization by facilitating the nuclear translocation of SREBP1
Source: Cell Biol Toxicol. 2025 Jul 17;41(1):118. doi: 10.1007/s10565-025-10066-y (PMC12267381; doi:10.1007/s10565-025-10066-y)
Supplement: Supplementary file 4 — Supplementary file4 (XLSX 62 KB) [file 10565_2025_10066_MOESM4_ESM.xlsx]

## Sheet: Sheet1
Supplementary Information (SI)-2 protein identification via mass spectrometry
SDF-1α/MTDH axis inhibits ferroptosis by promoting maturation of SREBP1 Rong Zou1, Xi Zhang2,1, Xiaochan Dai1, Yuanzhi Yuan1,3*, Jinhui Dai1*, Fei Yuan1* 1 Department of Ophthalmology, Zhongshan Hospital, Fudan University, Shanghai, China. 2 Department of Ophthalmology, Shanghai Geriatric Medical Center, Shanghai, China. 3 Department of Ophthalmology, Zhongshan Hospital (Xiamen), Fudan University…
Gene Symbol	Description	Coverage [%]	# Peptides	# PSMs	# Unique Peptides	# AAs	MW [kDa]	calc. pI	Score Sequest HT: Sequest HT	# Peptides (by Search Engine): Sequest HT
Plec	Plectin OS=Mus musculus OX=10090 GN=Plec PE=1 SV=3	17	65	71	65	4691	533.9	5.96	209.7	65
Myh9	Myosin-9 OS=Mus musculus OX=10090 GN=Myh9 PE=1 SV=4	33	54	63	47	1960	226.2	5.66	211.55	54
Vim	Vimentin OS=Mus musculus OX=10090 GN=Vim PE=1 SV=3	63	29	38	29	466	53.7	5.12	116.54	29
Ddx3x	ATP-dependent RNA helicase DDX3X OS=Mus musculus OX=10090 GN=Ddx3x PE=1 SV=3	45	23	26	22	662	73.1	7.18	80.98	23
Hspa8	Heat shock cognate 71 kDa protein OS=Mus musculus OX=10090 GN=Hspa8 PE=1 SV=1	38	20	23	19	646	70.8	5.52	77.84	20
Hspa5	Endoplasmic reticulum chaperone BiP OS=Mus musculus OX=10090 GN=Hspa5 PE=1 SV=3	34	20	23	19	655	72.4	5.16	76.83	20
Atp5f1a	ATP synthase subunit alpha, mitochondrial OS=Mus musculus OX=10090 GN=Atp5f1a PE=1 SV=1	37	18	21	18	553	59.7	9.19	61.54	18
Eef1a1	Elongation factor 1-alpha 1 OS=Mus musculus OX=10090 GN=Eef1a1 PE=1 SV=3	46	17	30	17	462	50.1	9.01	110.18	17
Hnrnpk	Heterogeneous nuclear ribonucleoprotein K OS=Mus musculus OX=10090 GN=Hnrnpk PE=1 SV=1	35	16	19	16	463	50.9	5.54	61.57	16
Ckap4	Cytoskeleton-associated protein 4 OS=Mus musculus OX=10090 GN=Ckap4 PE=1 SV=2	30	16	16	16	575	63.7	5.64	46.56	16
Hsp90b1	Endoplasmin OS=Mus musculus OX=10090 GN=Hsp90b1 PE=1 SV=2	23	17	23	15	802	92.4	4.82	70.48	17
Hspd1	60 kDa heat shock protein, mitochondrial OS=Mus musculus OX=10090 GN=Hspd1 PE=1 SV=1	36	15	16	15	573	60.9	6.18	53.66	15
Tuba1b	Tubulin alpha-1B chain OS=Mus musculus OX=10090 GN=Tuba1b PE=1 SV=2	42	14	22	14	451	50.1	5.06	71.24	14
Atp5f1b	ATP synthase subunit beta, mitochondrial OS=Mus musculus OX=10090 GN=Atp5f1b PE=1 SV=2	45	14	18	14	529	56.3	5.34	66.51	14
Hadha	Trifunctional enzyme subunit alpha, mitochondrial OS=Mus musculus OX=10090 GN=Hadha PE=1 SV=1	29	14	16	14	763	82.6	9.14	62.22	14
Shmt2	Serine hydroxymethyltransferase, mitochondrial OS=Mus musculus OX=10090 GN=Shmt2 PE=1 SV=1	35	14	16	14	504	55.7	8.47	50.92	14
Myof	Myoferlin OS=Mus musculus OX=10090 GN=Myof PE=1 SV=2	8	14	14	14	2048	233.2	6.16	41.66	14
Eef2	Elongation factor 2 OS=Mus musculus OX=10090 GN=Eef2 PE=1 SV=2	20	13	14	13	858	95.3	6.83	47.27	13
Atp2a2	Sarcoplasmic/endoplasmic reticulum calcium ATPase 2 OS=Mus musculus OX=10090 GN=Atp2a2 PE=1 SV=2	16	13	14	13	1044	114.8	5.34	36.88	13
Serpinh1	Serpin H1 OS=Mus musculus OX=10090 GN=Serpinh1 PE=1 SV=3	44	12	16	12	417	46.5	8.82	65.75	12
Lmna	Prelamin-A/C OS=Mus musculus OX=10090 GN=Lmna PE=1 SV=2	23	12	13	12	665	74.2	6.98	38.13	12
Rps3	40S ribosomal protein S3 OS=Mus musculus OX=10090 GN=Rps3 PE=1 SV=1	49	12	12	12	243	26.7	9.66	31.31	12
Hsp90ab1	Heat shock protein HSP 90-beta OS=Mus musculus OX=10090 GN=Hsp90ab1 PE=1 SV=3	27	16	24	11	724	83.2	5.03	82.03	16
Tufm	Elongation factor Tu, mitochondrial OS=Mus musculus OX=10090 GN=Tufm PE=1 SV=1	36	11	13	11	452	49.5	7.56	43.09	11
Myo1c	Unconventional myosin-Ic OS=Mus musculus OX=10090 GN=Myo1c PE=1 SV=2	14	11	11	11	1063	121.9	9.35	32.61	11
Krt5	Keratin, type II cytoskeletal 5 OS=Mus musculus OX=10090 GN=Krt5 PE=1 SV=1	22	19	28	10	580	61.7	7.75	74.12	19
Ctps1	CTP synthase 1 OS=Mus musculus OX=10090 GN=Ctps1 PE=1 SV=2	21	10	12	10	591	66.6	6.58	38.89	10
Hnrnpu	Heterogeneous nuclear ribonucleoprotein U OS=Mus musculus OX=10090 GN=Hnrnpu PE=1 SV=1	17	10	11	10	800	87.9	6.24	33.57	10
Mybbp1a	Myb-binding protein 1A OS=Mus musculus OX=10090 GN=Mybbp1a PE=1 SV=2	10	10	10	10	1344	151.9	8.95	31.45	10
Rps3a	40S ribosomal protein S3a OS=Mus musculus OX=10090 GN=Rps3a PE=1 SV=3	41	10	11	10	264	29.9	9.73	30.09	10
Cltc	Clathrin heavy chain 1 OS=Mus musculus OX=10090 GN=Cltc PE=1 SV=3	8	10	10	10	1675	191.4	5.69	27.16	10
H4c1	Histone H4 OS=Mus musculus OX=10090 GN=H4c1 PE=1 SV=2	53	9	20	9	103	11.4	11.36	62.28	9
Calu	Calumenin OS=Mus musculus OX=10090 GN=Calu PE=1 SV=1	47	9	13	9	315	37	4.67	55.91	9
Hmox1	Heme oxygenase 1 OS=Mus musculus OX=10090 GN=Hmox1 PE=1 SV=1	52	9	14	9	289	32.9	6.54	55.23	9
Gapdh	Glyceraldehyde-3-phosphate dehydrogenase OS=Mus musculus OX=10090 GN=Gapdh PE=1 SV=2	44	9	11	9	333	35.8	8.25	44.43	9
Aldh18a1	Delta-1-pyrroline-5-carboxylate synthase OS=Mus musculus OX=10090 GN=Aldh18a1 PE=1 SV=2	17	9	9	9	795	87.2	7.55	36.52	9
Cs	Citrate synthase, mitochondrial OS=Mus musculus OX=10090 GN=Cs PE=1 SV=1	30	9	9	9	464	51.7	8.57	32.46	9
Anxa2	Annexin A2 OS=Mus musculus OX=10090 GN=Anxa2 PE=1 SV=2	34	9	9	9	339	38.7	7.69	32.43	9
Por	NADPH--cytochrome P450 reductase OS=Mus musculus OX=10090 GN=Por PE=1 SV=2	20	9	9	9	678	77	5.53	32.01	9
Kpnb1	Importin subunit beta-1 OS=Mus musculus OX=10090 GN=Kpnb1 PE=1 SV=2	15	9	10	9	876	97.1	4.78	29.79	9
Rps4x	40S ribosomal protein S4, X isoform OS=Mus musculus OX=10090 GN=Rps4x PE=1 SV=2	35	9	10	9	263	29.6	10.15	29.38	9
Aco2	Aconitate hydratase, mitochondrial OS=Mus musculus OX=10090 GN=Aco2 PE=1 SV=1	18	9	9	9	780	85.4	7.93	29.22	9
Nos3	Nitric oxide synthase, endothelial OS=Mus musculus OX=10090 GN=Nos3 PE=1 SV=4	10	9	9	9	1202	132.8	7.02	27.17	9
Zranb2	Zinc finger Ran-binding domain-containing protein 2 OS=Mus musculus OX=10090 GN=Zranb2 PE=1 SV=2	27	9	9	9	330	37.3	9.89	24.45	9
Actb	Actin, cytoplasmic 1 OS=Mus musculus OX=10090 GN=Actb PE=1 SV=1	58	16	26	8	375	41.7	5.48	78.41	16
Ighg1	Ig gamma-1 chain C region, membrane-bound form OS=Mus musculus OX=10090 GN=Ighg1 PE=1 SV=2	35	8	21	8	393	43.4	6.44	77.42	8
Fus	RNA-binding protein FUS OS=Mus musculus OX=10090 GN=Fus PE=1 SV=1	20	8	11	8	518	52.6	9.36	41	8
Pkm	Pyruvate kinase PKM OS=Mus musculus OX=10090 GN=Pkm PE=1 SV=4	20	8	10	8	531	57.8	7.47	34.54	8
Phb	Prohibitin OS=Mus musculus OX=10090 GN=Phb PE=1 SV=1	42	8	9	8	272	29.8	5.76	32.17	8
Slc25a3	Phosphate carrier protein, mitochondrial OS=Mus musculus OX=10090 GN=Slc25a3 PE=1 SV=1	30	8	11	8	357	39.6	9.26	31.07	8
Got2	Aspartate aminotransferase, mitochondrial OS=Mus musculus OX=10090 GN=Got2 PE=1 SV=1	31	8	8	8	430	47.4	9	30.62	8
Eif4a1	Eukaryotic initiation factor 4A-I OS=Mus musculus OX=10090 GN=Eif4a1 PE=1 SV=1	29	8	9	8	406	46.1	5.48	29.62	8
Idh2	Isocitrate dehydrogenase [NADP], mitochondrial OS=Mus musculus OX=10090 GN=Idh2 PE=1 SV=3	27	8	8	8	452	50.9	8.69	28.98	8
Rpn1	Dolichyl-diphosphooligosaccharide--protein glycosyltransferase subunit 1 OS=Mus musculus OX=10090 GN=Rpn1 PE=1 SV=1	19	8	9	8	608	68.5	6.46	28.69	8
Rpl7a	60S ribosomal protein L7a OS=Mus musculus OX=10090 GN=Rpl7a PE=1 SV=2	38	8	9	8	266	30	10.56	27.5	8
U2surp	U2 snRNP-associated SURP motif-containing protein OS=Mus musculus OX=10090 GN=U2surp PE=1 SV=3	12	8	8	8	1029	118.2	8.47	26.23	8
Hspa9	Stress-70 protein, mitochondrial OS=Mus musculus OX=10090 GN=Hspa9 PE=1 SV=3	18	8	8	8	679	73.4	6.07	26.21	8
Ctr9	RNA polymerase-associated protein CTR9 homolog OS=Mus musculus OX=10090 GN=Ctr9 PE=1 SV=2	9	8	8	8	1173	133.3	6.49	24.64	8
Cdc73	Parafibromin OS=Mus musculus OX=10090 GN=Cdc73 PE=1 SV=1	18	8	8	8	531	60.5	9.61	20.85	8
Hsp90aa1	Heat shock protein HSP 90-alpha OS=Mus musculus OX=10090 GN=Hsp90aa1 PE=1 SV=4	19	10	12	7	733	84.7	5.01	40.08	10
Eef1g	Elongation factor 1-gamma OS=Mus musculus OX=10090 GN=Eef1g PE=1 SV=3	29	7	9	7	437	50	6.74	34.79	7
Srsf7	Serine/arginine-rich splicing factor 7 OS=Mus musculus OX=10090 GN=Srsf7 PE=1 SV=1	28	8	11	7	267	30.8	11.9	30.66	8
Flna	Filamin-A OS=Mus musculus OX=10090 GN=Flna PE=1 SV=5	4	8	9	7	2647	281	6.04	27.53	8
Rpl7	60S ribosomal protein L7 OS=Mus musculus OX=10090 GN=Rpl7 PE=1 SV=2	27	7	8	7	270	31.4	10.89	24.19	7
Rpl4	60S ribosomal protein L4 OS=Mus musculus OX=10090 GN=Rpl4 PE=1 SV=3	20	7	8	7	419	47.1	11	23.97	7
Rps14	40S ribosomal protein S14 OS=Mus musculus OX=10090 GN=Rps14 PE=1 SV=3	52	7	7	7	151	16.3	10.05	23.8	7
Rpl9	60S ribosomal protein L9 OS=Mus musculus OX=10090 GN=Rpl9 PE=1 SV=2	53	7	7	7	192	21.9	9.95	23.28	7
Vcp	Transitional endoplasmic reticulum ATPase OS=Mus musculus OX=10090 GN=Vcp PE=1 SV=4	12	7	7	7	806	89.3	5.26	22.51	7
Ogdh	2-oxoglutarate dehydrogenase, mitochondrial OS=Mus musculus OX=10090 GN=Ogdh PE=1 SV=3	11	7	7	7	1023	116.4	6.83	22.14	7
Rps7	40S ribosomal protein S7 OS=Mus musculus OX=10090 GN=Rps7 PE=2 SV=1	52	7	7	7	194	22.1	10.1	21.51	7
Mdh2	Malate dehydrogenase, mitochondrial OS=Mus musculus OX=10090 GN=Mdh2 PE=1 SV=3	25	7	7	7	338	35.6	8.68	21.45	7
Rps19	40S ribosomal protein S19 OS=Mus musculus OX=10090 GN=Rps19 PE=1 SV=3	51	7	8	7	145	16.1	10.4	20.08	7
Aldoa	Fructose-bisphosphate aldolase A OS=Mus musculus OX=10090 GN=Aldoa PE=1 SV=2	18	7	7	7	364	39.3	8.09	19.63	7
Hadhb	Trifunctional enzyme subunit beta, mitochondrial OS=Mus musculus OX=10090 GN=Hadhb PE=1 SV=1	15	7	7	7	475	51.4	9.38	18.07	7
Slc25a5	ADP/ATP translocase 2 OS=Mus musculus OX=10090 GN=Slc25a5 PE=1 SV=3	40	13	25	6	298	32.9	9.73	71.27	13
Slc25a4	ADP/ATP translocase 1 OS=Mus musculus OX=10090 GN=Slc25a4 PE=1 SV=4	43	13	21	6	298	32.9	9.72	56.36	13
Slc39a7	Zinc transporter SLC39A7 OS=Mus musculus OX=10090 GN=Slc39a7 PE=1 SV=2	20	6	12	6	476	50.6	6.87	48.73	6
Rtn4	Reticulon-4 OS=Mus musculus OX=10090 GN=Rtn4 PE=1 SV=2	9	6	8	6	1162	126.5	4.54	33.51	6
Sfpq	Splicing factor, proline- and glutamine-rich OS=Mus musculus OX=10090 GN=Sfpq PE=1 SV=1	13	7	8	6	699	75.4	9.44	26.66	7
Thrap3	Thyroid hormone receptor-associated protein 3 OS=Mus musculus OX=10090 GN=Thrap3 PE=1 SV=1	8	6	8	6	951	108.1	10.17	23.26	6
Hnrnpa3	Heterogeneous nuclear ribonucleoprotein A3 OS=Mus musculus OX=10090 GN=Hnrnpa3 PE=1 SV=1	20	6	6	6	379	39.6	9.01	22.06	6
Hyou1	Hypoxia up-regulated protein 1 OS=Mus musculus OX=10090 GN=Hyou1 PE=1 SV=1	10	6	6	6	999	111.1	5.19	21.47	6
Ran	GTP-binding nuclear protein Ran OS=Mus musculus OX=10090 GN=Ran PE=1 SV=3	34	6	7	6	216	24.4	7.49	21.25	6
Khdrbs1	KH domain-containing, RNA-binding, signal transduction-associated protein 1 OS=Mus musculus OX=10090 GN=Khdrbs1 PE=1 SV=2	15	6	7	6	443	48.3	8.72	21.1	6
Rps2	40S ribosomal protein S2 OS=Mus musculus OX=10090 GN=Rps2 PE=1 SV=3	27	6	7	6	293	31.2	10.24	20.78	6
Ywhaz	14-3-3 protein zeta/delta OS=Mus musculus OX=10090 GN=Ywhaz PE=1 SV=1	38	7	7	6	245	27.8	4.79	20.13	7
Phb2	Prohibitin-2 OS=Mus musculus OX=10090 GN=Phb2 PE=1 SV=1	25	6	6	6	299	33.3	9.83	19.34	6
Supt16h	FACT complex subunit SPT16 OS=Mus musculus OX=10090 GN=Supt16h PE=1 SV=2	11	6	6	6	1047	119.7	5.66	19.18	6
Cct6a	T-complex protein 1 subunit zeta OS=Mus musculus OX=10090 GN=Cct6a PE=1 SV=3	18	6	6	6	531	58	7.08	19.09	6
Uqcrc2	Cytochrome b-c1 complex subunit 2, mitochondrial OS=Mus musculus OX=10090 GN=Uqcrc2 PE=1 SV=1	19	6	6	6	453	48.2	9.25	18.78	6
Rack1	Receptor of activated protein C kinase 1 OS=Mus musculus OX=10090 GN=Rack1 PE=1 SV=3	26	6	6	6	317	35.1	7.69	18.06	6
Vdac2	Voltage-dependent anion-selective channel protein 2 OS=Mus musculus OX=10090 GN=Vdac2 PE=1 SV=2	25	6	6	6	295	31.7	7.49	17.56	6
Immt	MICOS complex subunit Mic60 OS=Mus musculus OX=10090 GN=Immt PE=1 SV=1	10	6	6	6	757	83.8	6.61	17.04	6
Lrrc59	Leucine-rich repeat-containing protein 59 OS=Mus musculus OX=10090 GN=Lrrc59 PE=1 SV=1	22	6	6	6	307	34.9	9.52	16.72	6
Pdia3	Protein disulfide-isomerase A3 OS=Mus musculus OX=10090 GN=Pdia3 PE=1 SV=2	14	6	6	6	505	56.6	6.21	15.97	6
Tmpo	Lamina-associated polypeptide 2, isoforms beta/delta/epsilon/gamma OS=Mus musculus OX=10090 GN=Tmpo PE=1 SV=4	35	10	10	5	452	50.3	9.45	33.5	10
Krt10	Keratin, type I cytoskeletal 10 OS=Mus musculus OX=10090 GN=Krt10 PE=1 SV=3	10	6	11	5	570	57.7	5.11	33.16	6
Rpl12	60S ribosomal protein L12 OS=Mus musculus OX=10090 GN=Rpl12 PE=1 SV=2	45	5	7	5	165	17.8	9.42	24.36	5
Srsf6	Serine/arginine-rich splicing factor 6 OS=Mus musculus OX=10090 GN=Srsf6 PE=1 SV=1	22	9	9	5	339	39	11.46	23.89	9
H2bc3	Histone H2B type 1-B OS=Mus musculus OX=10090 GN=H2bc3 PE=1 SV=3	36	5	8	5	126	13.9	10.32	23.64	5
Igkc	Immunoglobulin kappa constant OS=Mus musculus OX=10090 GN=Igkc PE=1 SV=2	64	5	6	5	107	11.9	5.9	22.98	5
Rpn2	Dolichyl-diphosphooligosaccharide--protein glycosyltransferase subunit 2 OS=Mus musculus OX=10090 GN=Rpn2 PE=1 SV=1	18	5	5	5	631	69	5.81	21.68	5
Hnrnpl	Heterogeneous nuclear ribonucleoprotein L OS=Mus musculus OX=10090 GN=Hnrnpl PE=1 SV=2	14	5	5	5	586	63.9	8.1	20.69	5
Npm1	Nucleophosmin OS=Mus musculus OX=10090 GN=Npm1 PE=1 SV=1	27	5	6	5	292	32.5	4.77	20.1	5
Actn1	Alpha-actinin-1 OS=Mus musculus OX=10090 GN=Actn1 PE=1 SV=1	7	5	6	5	892	103	5.38	20.04	5
Rbm3	RNA-binding protein 3 OS=Mus musculus OX=10090 GN=Rbm3 PE=1 SV=1	57	5	5	5	153	16.6	7.5	19.57	5
Rps5	40S ribosomal protein S5 OS=Mus musculus OX=10090 GN=Rps5 PE=1 SV=3	28	5	6	5	204	22.9	9.72	19.57	5
Cct3	T-complex protein 1 subunit gamma OS=Mus musculus OX=10090 GN=Cct3 PE=1 SV=1	15	5	6	5	545	60.6	6.7	19.42	5
Cap1	Adenylyl cyclase-associated protein 1 OS=Mus musculus OX=10090 GN=Cap1 PE=1 SV=4	18	5	6	5	474	51.5	7.52	18.93	5
Tcp1	T-complex protein 1 subunit alpha OS=Mus musculus OX=10090 GN=Tcp1 PE=1 SV=3	16	5	5	5	556	60.4	6.16	18.41	5
Vars1	Valine--tRNA ligase OS=Mus musculus OX=10090 GN=Vars1 PE=1 SV=1	8	5	5	5	1263	140.1	7.77	18.21	5
Ncl	Nucleolin OS=Mus musculus OX=10090 GN=Ncl PE=1 SV=2	8	5	6	5	707	76.7	4.75	17.84	5
Rpl14	60S ribosomal protein L14 OS=Mus musculus OX=10090 GN=Rpl14 PE=1 SV=3	26	5	6	5	217	23.5	11.02	17.58	5
Cherp	Calcium homeostasis endoplasmic reticulum protein OS=Mus musculus OX=10090 GN=Cherp PE=1 SV=1	10	5	5	5	936	106.1	9.14	17.35	5
Eif3a	Eukaryotic translation initiation factor 3 subunit A OS=Mus musculus OX=10090 GN=Eif3a PE=1 SV=5	5	5	5	5	1344	161.8	6.77	17.27	5
Rpl10a	60S ribosomal protein L10a OS=Mus musculus OX=10090 GN=Rpl10a PE=1 SV=3	29	5	6	5	217	24.9	9.98	17.17	5
Luc7l2	Putative RNA-binding protein Luc7-like 2 OS=Mus musculus OX=10090 GN=Luc7l2 PE=1 SV=1	16	5	6	5	392	46.6	10.1	16.94	5
Cct2	T-complex protein 1 subunit beta OS=Mus musculus OX=10090 GN=Cct2 PE=1 SV=4	15	5	5	5	535	57.4	6.4	16.73	5
Srsf3	Serine/arginine-rich splicing factor 3 OS=Mus musculus OX=10090 GN=Srsf3 PE=1 SV=1	38	6	6	5	164	19.3	11.65	16.58	6
Eno1	Alpha-enolase OS=Mus musculus OX=10090 GN=Eno1 PE=1 SV=3	15	5	5	5	434	47.1	6.8	16.51	5
Itgb1	Integrin beta-1 OS=Mus musculus OX=10090 GN=Itgb1 PE=1 SV=1	10	5	5	5	798	88.2	5.94	16.41	5
Rps23	40S ribosomal protein S23 OS=Mus musculus OX=10090 GN=Rps23 PE=1 SV=3	41	5	5	5	143	15.8	10.49	15.8	5
Rpl15	60S ribosomal protein L15 OS=Mus musculus OX=10090 GN=Rpl15 PE=1 SV=4	23	5	6	5	204	24.1	11.62	15.75	5
Irgm1	Immunity-related GTPase family M protein 1 OS=Mus musculus OX=10090 GN=Irgm1 PE=1 SV=1	19	5	5	5	409	46.5	8.28	15.73	5
Prpf38a	Pre-mRNA-splicing factor 38A OS=Mus musculus OX=10090 GN=Prpf38a PE=1 SV=1	20	5	5	5	312	37.4	10.01	15.04	5
Vat1	Synaptic vesicle membrane protein VAT-1 homolog OS=Mus musculus OX=10090 GN=Vat1 PE=1 SV=3	12	5	5	5	406	43.1	6.37	14.68	5
U2af1	Splicing factor U2AF 35 kDa subunit OS=Mus musculus OX=10090 GN=U2af1 PE=1 SV=4	29	5	5	5	239	27.8	8.81	14.51	5
Rpl3	60S ribosomal protein L3 OS=Mus musculus OX=10090 GN=Rpl3 PE=1 SV=3	15	5	5	5	403	46.1	10.21	14.39	5
Rars1	Arginine--tRNA ligase, cytoplasmic OS=Mus musculus OX=10090 GN=Rars1 PE=1 SV=2	9	5	5	5	660	75.6	7.55	13.82	5
Rab7a	Ras-related protein Rab-7a OS=Mus musculus OX=10090 GN=Rab7a PE=1 SV=2	36	5	5	5	207	23.5	6.7	13.22	5
Rps9	40S ribosomal protein S9 OS=Mus musculus OX=10090 GN=Rps9 PE=1 SV=3	21	5	6	5	194	22.6	10.65	13.03	5
Tubb5	Tubulin beta-5 chain OS=Mus musculus OX=10090 GN=Tubb5 PE=1 SV=1	50	14	19	4	444	49.6	4.89	66.21	14
Krt2	Keratin, type II cytoskeletal 2 epidermal OS=Mus musculus OX=10090 GN=Krt2 PE=1 SV=1	7	7	10	4	707	70.9	8.06	26.27	7
Ewsr1	RNA-binding protein EWS OS=Mus musculus OX=10090 GN=Ewsr1 PE=1 SV=2	9	4	6	4	655	68.4	9.33	23.1	4
Nono	Non-POU domain-containing octamer-binding protein OS=Mus musculus OX=10090 GN=Nono PE=1 SV=3	17	5	6	4	473	54.5	8.95	20.65	5
Vdac1	Voltage-dependent anion-selective channel protein 1 OS=Mus musculus OX=10090 GN=Vdac1 PE=1 SV=3	24	5	6	4	296	32.3	8.43	18.39	5
Atp5po	ATP synthase subunit O, mitochondrial OS=Mus musculus OX=10090 GN=Atp5po PE=1 SV=1	23	4	5	4	213	23.3	9.99	18.01	4
Acat1	Acetyl-CoA acetyltransferase, mitochondrial OS=Mus musculus OX=10090 GN=Acat1 PE=1 SV=1	15	4	5	4	424	44.8	8.51	17.65	4
Cct7	T-complex protein 1 subunit eta OS=Mus musculus OX=10090 GN=Cct7 PE=1 SV=1	13	4	4	4	544	59.6	7.84	17.29	4
Srsf2	Serine/arginine-rich splicing factor 2 OS=Mus musculus OX=10090 GN=Srsf2 PE=1 SV=4	18	4	6	4	221	25.5	11.85	17.19	4
Tln1	Talin-1 OS=Mus musculus OX=10090 GN=Tln1 PE=1 SV=2	3	4	4	4	2541	269.7	6.18	16.86	4
Ddx46	Probable ATP-dependent RNA helicase DDX46 OS=Mus musculus OX=10090 GN=Ddx46 PE=1 SV=2	6	4	5	4	1032	117.4	9.26	16.5	4
Inf2	Inverted formin-2 OS=Mus musculus OX=10090 GN=Inf2 PE=1 SV=1	6	4	4	4	1273	138.5	5.21	15.95	4
Rps15a	40S ribosomal protein S15a OS=Mus musculus OX=10090 GN=Rps15a PE=1 SV=2	38	4	4	4	130	14.8	10.13	14.47	4
Rcn1	Reticulocalbin-1 OS=Mus musculus OX=10090 GN=Rcn1 PE=1 SV=1	19	4	4	4	325	38.1	4.84	14.33	4
Flnb	Filamin-B OS=Mus musculus OX=10090 GN=Flnb PE=1 SV=3	3	5	5	4	2602	277.7	5.71	13.93	5
Canx	Calnexin OS=Mus musculus OX=10090 GN=Canx PE=1 SV=1	8	4	4	4	591	67.2	4.64	13.8	4
Ptbp1	Polypyrimidine tract-binding protein 1 OS=Mus musculus OX=10090 GN=Ptbp1 PE=1 SV=2	13	4	4	4	527	56.4	8.34	13.79	4
Gnai3	Guanine nucleotide-binding protein G(i) subunit alpha-3 OS=Mus musculus OX=10090 GN=Gnai3 PE=1 SV=3	16	5	5	4	354	40.5	5.69	13.66	5
Phgdh	D-3-phosphoglycerate dehydrogenase OS=Mus musculus OX=10090 GN=Phgdh PE=1 SV=3	10	4	4	4	533	56.5	6.54	13.5	4
Gnb2	Guanine nucleotide-binding protein G(I)/G(S)/G(T) subunit beta-2 OS=Mus musculus OX=10090 GN=Gnb2 PE=1 SV=3	19	4	4	4	340	37.3	6	13.34	4
Arf3	ADP-ribosylation factor 3 OS=Mus musculus OX=10090 GN=Arf3 PE=2 SV=2	33	4	4	4	181	20.6	7.43	12.98	4
Amotl2	Angiomotin-like protein 2 OS=Mus musculus OX=10090 GN=Amotl2 PE=1 SV=1	9	4	4	4	772	85.2	7.21	12.9	4
Far1	Fatty acyl-CoA reductase 1 OS=Mus musculus OX=10090 GN=Far1 PE=1 SV=1	11	4	4	4	515	59.4	9.19	12.88	4
Atp1a1	Sodium/potassium-transporting ATPase subunit alpha-1 OS=Mus musculus OX=10090 GN=Atp1a1 PE=1 SV=1	4	4	5	4	1023	112.9	5.45	12.42	4
Prdx1	Peroxiredoxin-1 OS=Mus musculus OX=10090 GN=Prdx1 PE=1 SV=1	26	4	4	4	199	22.2	8.12	12.27	4
Myl6	Myosin light polypeptide 6 OS=Mus musculus OX=10090 GN=Myl6 PE=1 SV=3	35	4	4	4	151	16.9	4.65	11.22	4
Pck2	Phosphoenolpyruvate carboxykinase [GTP], mitochondrial OS=Mus musculus OX=10090 GN=Pck2 PE=1 SV=1	8	4	4	4	640	70.5	7.28	11.2	4
Srrt	Serrate RNA effector molecule homolog OS=Mus musculus OX=10090 GN=Srrt PE=1 SV=1	7	4	4	4	875	100.4	5.97	11.16	4
Rras2	Ras-related protein R-Ras2 OS=Mus musculus OX=10090 GN=Rras2 PE=1 SV=1	23	4	4	4	204	23.4	6.01	11.16	4
Srsf1	Serine/arginine-rich splicing factor 1 OS=Mus musculus OX=10090 GN=Srsf1 PE=1 SV=3	17	4	4	4	248	27.7	10.36	10.79	4
Ldha	L-lactate dehydrogenase A chain OS=Mus musculus OX=10090 GN=Ldha PE=1 SV=3	11	4	4	4	332	36.5	7.74	10.73	4
Rps18	40S ribosomal protein S18 OS=Mus musculus OX=10090 GN=Rps18 PE=1 SV=3	24	4	4	4	152	17.7	10.99	10.34	4
Rpl13	60S ribosomal protein L13 OS=Mus musculus OX=10090 GN=Rpl13 PE=1 SV=3	20	4	4	4	211	24.3	11.55	10.25	4
Atp5f1c	ATP synthase subunit gamma, mitochondrial OS=Mus musculus OX=10090 GN=Atp5f1c PE=1 SV=1	15	4	4	4	298	32.9	9.01	10.23	4
Rpl23	60S ribosomal protein L23 OS=Mus musculus OX=10090 GN=Rpl23 PE=1 SV=1	29	4	4	4	140	14.9	10.51	9.77	4
Rps11	40S ribosomal protein S11 OS=Mus musculus OX=10090 GN=Rps11 PE=1 SV=3	17	4	4	4	158	18.4	10.3	9.7	4
Krt14	Keratin, type I cytoskeletal 14 OS=Mus musculus OX=10090 GN=Krt14 PE=1 SV=2	26	13	22	3	484	52.8	5.17	77.35	13
Krt42	Keratin, type I cytoskeletal 42 OS=Mus musculus OX=10090 GN=Krt42 PE=1 SV=1	13	7	10	3	452	50.1	5.16	27.48	7
Tmpo	Lamina-associated polypeptide 2, isoforms alpha/zeta OS=Mus musculus OX=10090 GN=Tmpo PE=1 SV=4	21	8	8	3	693	75.1	8.05	25.98	8
H2az2	Histone H2A.V OS=Mus musculus OX=10090 GN=H2az2 PE=1 SV=3	54	5	8	3	128	13.5	10.58	25.44	5
Alb	Albumin OS=Mus musculus OX=10090 GN=Alb PE=1 SV=3	7	3	6	3	608	68.6	6.07	20.24	3
	Ig heavy chain V region AC38 205.12 OS=Mus musculus OX=10090 PE=1 SV=1	32	3	7	3	118	12.9	7.11	19.52	3
Ifitm3	Interferon-induced transmembrane protein 3 OS=Mus musculus OX=10090 GN=Ifitm3 PE=1 SV=1	42	3	4	3	137	14.9	7.4	19.09	3
H1-5	Histone H1.5 OS=Mus musculus OX=10090 GN=H1-5 PE=1 SV=2	15	4	9	3	223	22.6	10.92	18.95	4
Rpl18a	60S ribosomal protein L18a OS=Mus musculus OX=10090 GN=Rpl18a PE=1 SV=1	19	3	5	3	176	20.7	10.71	15.69	3
Rhoa	Transforming protein RhoA OS=Mus musculus OX=10090 GN=Rhoa PE=1 SV=1	35	5	5	3	193	21.8	6.1	14.54	5
Ptges3	Prostaglandin E synthase 3 OS=Mus musculus OX=10090 GN=Ptges3 PE=1 SV=1	25	3	4	3	160	18.7	4.55	14.14	3
Lgals1	Galectin-1 OS=Mus musculus OX=10090 GN=Lgals1 PE=1 SV=3	32	3	4	3	135	14.9	5.49	13.89	3
Hnrnph1	Heterogeneous nuclear ribonucleoprotein H OS=Mus musculus OX=10090 GN=Hnrnph1 PE=1 SV=3	13	4	4	3	449	49.2	6.3	13.78	4
Rpl5	60S ribosomal protein L5 OS=Mus musculus OX=10090 GN=Rpl5 PE=1 SV=3	13	3	4	3	297	34.4	9.77	12.58	3
Cp	Ceruloplasmin OS=Mus musculus OX=10090 GN=Cp PE=1 SV=2	3	3	4	3	1061	121.1	5.85	12.13	3
Sec61a1	Protein transport protein Sec61 subunit alpha isoform 1 OS=Mus musculus OX=10090 GN=Sec61a1 PE=1 SV=2	11	3	3	3	476	52.2	8.06	12.05	3
Pdia6	Protein disulfide-isomerase A6 OS=Mus musculus OX=10090 GN=Pdia6 PE=1 SV=3	8	3	3	3	440	48.1	5.14	11.8	3
Fh	Fumarate hydratase, mitochondrial OS=Mus musculus OX=10090 GN=Fh PE=1 SV=3	15	3	3	3	507	54.3	9.04	11.38	3
Etfa	Electron transfer flavoprotein subunit alpha, mitochondrial OS=Mus musculus OX=10090 GN=Etfa PE=1 SV=2	14	3	3	3	333	35	8.38	11.27	3
Eef1d	Elongation factor 1-delta OS=Mus musculus OX=10090 GN=Eef1d PE=1 SV=3	17	3	3	3	281	31.3	5.02	10.91	3
Rac3	Ras-related C3 botulinum toxin substrate 3 OS=Mus musculus OX=10090 GN=Rac3 PE=1 SV=1	24	3	3	3	192	21.4	8.15	10.8	3
Rps8	40S ribosomal protein S8 OS=Mus musculus OX=10090 GN=Rps8 PE=1 SV=2	18	3	3	3	208	24.2	10.32	10.7	3
Tra2b	Transformer-2 protein homolog beta OS=Mus musculus OX=10090 GN=Tra2b PE=1 SV=1	16	4	4	3	288	33.6	11.25	10.59	4
Slc25a12	Calcium-binding mitochondrial carrier protein Aralar1 OS=Mus musculus OX=10090 GN=Slc25a12 PE=1 SV=1	8	3	3	3	677	74.5	8.25	10.52	3
Rpl30	60S ribosomal protein L30 OS=Mus musculus OX=10090 GN=Rpl30 PE=1 SV=2	35	3	3	3	115	12.8	9.63	10.46	3
Cfap20	Cilia- and flagella-associated protein 20 OS=Mus musculus OX=10090 GN=Cfap20 PE=1 SV=1	20	3	3	3	193	22.7	9.76	10.21	3
Rps20	40S ribosomal protein S20 OS=Mus musculus OX=10090 GN=Rps20 PE=1 SV=1	23	3	3	3	119	13.4	9.94	10.18	3
Cycs	Cytochrome c, somatic OS=Mus musculus OX=10090 GN=Cycs PE=1 SV=2	25	3	3	3	105	11.6	9.58	10.06	3
Rpl18	60S ribosomal protein L18 OS=Mus musculus OX=10090 GN=Rpl18 PE=1 SV=3	16	3	4	3	188	21.6	11.78	9.83	3
Ssrp1	FACT complex subunit SSRP1 OS=Mus musculus OX=10090 GN=Ssrp1 PE=1 SV=2	5	3	3	3	708	80.8	6.76	9.74	3
Sptbn1	Spectrin beta chain, non-erythrocytic 1 OS=Mus musculus OX=10090 GN=Sptbn1 PE=1 SV=2	2	3	3	3	2363	274.1	5.58	9.73	3
Oxct1	Succinyl-CoA:3-ketoacid coenzyme A transferase 1, mitochondrial OS=Mus musculus OX=10090 GN=Oxct1 PE=1 SV=1	8	3	3	3	520	56	8.53	9.64	3
Rps10	40S ribosomal protein S10 OS=Mus musculus OX=10090 GN=Rps10 PE=1 SV=1	19	3	3	3	165	18.9	10.15	9.5	3
Tardbp	TAR DNA-binding protein 43 OS=Mus musculus OX=10090 GN=Tardbp PE=1 SV=1	14	3	3	3	414	44.5	6.7	9.46	3
Hnrnpm	Heterogeneous nuclear ribonucleoprotein M OS=Mus musculus OX=10090 GN=Hnrnpm PE=1 SV=3	6	3	3	3	729	77.6	8.63	9.17	3
Rpl27	60S ribosomal protein L27 OS=Mus musculus OX=10090 GN=Rpl27 PE=1 SV=2	29	3	3	3	136	15.8	10.56	9.07	3
Eif3c	Eukaryotic translation initiation factor 3 subunit C OS=Mus musculus OX=10090 GN=Eif3c PE=1 SV=1	4	3	3	3	911	105.5	5.78	8.95	3
Dnmt1	DNA (cytosine-5)-methyltransferase 1 OS=Mus musculus OX=10090 GN=Dnmt1 PE=1 SV=5	2	3	3	3	1620	183.1	7.74	8.93	3
Cnbp	CCHC-type zinc finger nucleic acid binding protein OS=Mus musculus OX=10090 GN=Cnbp PE=1 SV=2	22	3	3	3	178	19.6	7.58	8.89	3
Fbl	rRNA 2'-O-methyltransferase fibrillarin OS=Mus musculus OX=10090 GN=Fbl PE=1 SV=2	13	3	3	3	327	34.3	10.24	8.88	3
Bclaf1	Bcl-2-associated transcription factor 1 OS=Mus musculus OX=10090 GN=Bclaf1 PE=1 SV=2	4	3	3	3	919	105.9	9.99	8.8	3
Rps16	40S ribosomal protein S16 OS=Mus musculus OX=10090 GN=Rps16 PE=1 SV=4	20	3	3	3	146	16.4	10.21	8.33	3
Rps27	40S ribosomal protein S27 OS=Mus musculus OX=10090 GN=Rps27 PE=1 SV=3	25	3	3	3	84	9.5	9.45	8.29	3
Rpl28	60S ribosomal protein L28 OS=Mus musculus OX=10090 GN=Rpl28 PE=1 SV=2	23	3	3	3	137	15.7	12.02	8.27	3
Rpl24	60S ribosomal protein L24 OS=Mus musculus OX=10090 GN=Rpl24 PE=1 SV=2	19	3	3	3	157	17.8	11.25	8.14	3
Cdk11b	Cyclin-dependent kinase 11B OS=Mus musculus OX=10090 GN=Cdk11b PE=1 SV=2	4	3	3	3	784	91.5	5.39	8.11	3
Dhx9	ATP-dependent RNA helicase A OS=Mus musculus OX=10090 GN=Dhx9 PE=1 SV=2	3	3	3	3	1380	149.4	6.83	8.01	3
Hsd17b12	Very-long-chain 3-oxoacyl-CoA reductase OS=Mus musculus OX=10090 GN=Hsd17b12 PE=1 SV=1	9	3	3	3	312	34.7	9.52	7.79	3
Slc3a2	4F2 cell-surface antigen heavy chain OS=Mus musculus OX=10090 GN=Slc3a2 PE=1 SV=1	8	3	3	3	526	58.3	5.91	7.77	3
Rbm39	RNA-binding protein 39 OS=Mus musculus OX=10090 GN=Rbm39 PE=1 SV=2	8	3	3	3	530	59.4	10.1	7.61	3
Rpl29	60S ribosomal protein L29 OS=Mus musculus OX=10090 GN=Rpl29 PE=1 SV=2	19	3	3	3	160	17.6	11.84	7.07	3
Rpl13a	60S ribosomal protein L13a OS=Mus musculus OX=10090 GN=Rpl13a PE=1 SV=4	13	3	3	3	203	23.4	11.02	7.07	3
Rab11b	Ras-related protein Rab-11B OS=Mus musculus OX=10090 GN=Rab11b PE=1 SV=3	13	3	3	3	218	24.5	5.94	6.99	3
Uqcrc1	Cytochrome b-c1 complex subunit 1, mitochondrial OS=Mus musculus OX=10090 GN=Uqcrc1 PE=1 SV=2	15	3	3	3	480	52.8	6.21	6.75	3
Tubb4b	Tubulin beta-4B chain OS=Mus musculus OX=10090 GN=Tubb4b PE=1 SV=1	41	12	15	2	445	49.8	4.89	48.03	12
Krt6a	Keratin, type II cytoskeletal 6A OS=Mus musculus OX=10090 GN=Krt6a PE=1 SV=3	18	11	15	2	553	59.3	7.94	41.89	11
Krt16	Keratin, type I cytoskeletal 16 OS=Mus musculus OX=10090 GN=Krt16 PE=1 SV=3	10	7	11	2	469	51.6	5.2	30.67	7
H2ac21	Histone H2A type 2-B OS=Mus musculus OX=10090 GN=H2ac21 PE=1 SV=3	52	4	5	2	130	14	10.89	24.75	4
Krt73	Keratin, type II cytoskeletal 73 OS=Mus musculus OX=10090 GN=Krt73 PE=1 SV=1	9	5	9	2	539	58.9	8.09	24.12	5
Krt1	Keratin, type II cytoskeletal 1 OS=Mus musculus OX=10090 GN=Krt1 PE=1 SV=4	6	5	8	2	637	65.6	8.15	21.78	5
Vdac3	Voltage-dependent anion-selective channel protein 3 OS=Mus musculus OX=10090 GN=Vdac3 PE=1 SV=1	16	3	5	2	283	30.7	8.79	18.86	3
Alyref2	Aly/REF export factor 2 OS=Mus musculus OX=10090 GN=Alyref2 PE=1 SV=1	17	2	4	2	218	23.7	10.04	14.36	2
Rab1A	Ras-related protein Rab-1A OS=Mus musculus OX=10090 GN=Rab1A PE=1 SV=3	25	5	6	2	205	22.7	6.21	14.33	5
Kdelr2	ER lumen protein-retaining receptor 2 OS=Mus musculus OX=10090 GN=Kdelr2 PE=1 SV=1	17	2	3	2	212	24.4	8.72	13.76	2
Esd	S-formylglutathione hydrolase OS=Mus musculus OX=10090 GN=Esd PE=1 SV=1	15	2	3	2	282	31.3	7.12	13.39	2
Rab10	Ras-related protein Rab-10 OS=Mus musculus OX=10090 GN=Rab10 PE=1 SV=1	18	4	5	2	200	22.5	8.38	11.55	4
Ppp2r1a	Serine/threonine-protein phosphatase 2A 65 kDa regulatory subunit A alpha isoform OS=Mus musculus OX=10090 GN=Ppp2r1a PE=1 SV=3	6	2	3	2	589	65.3	5.11	11.39	2
Hmgb1	High mobility group protein B1 OS=Mus musculus OX=10090 GN=Hmgb1 PE=1 SV=2	15	2	3	2	215	24.9	5.74	11.35	2
Rbm25	RNA-binding protein 25 OS=Mus musculus OX=10090 GN=Rbm25 PE=1 SV=2	6	2	2	2	838	99.5	6.32	10.82	2
Cavin1	Caveolae-associated protein 1 OS=Mus musculus OX=10090 GN=Cavin1 PE=1 SV=1	7	2	3	2	392	43.9	5.52	10.46	2
Idh3a	Isocitrate dehydrogenase [NAD] subunit alpha, mitochondrial OS=Mus musculus OX=10090 GN=Idh3a PE=1 SV=1	7	2	3	2	366	39.6	6.73	10.07	2
Rab6a	Ras-related protein Rab-6A OS=Mus musculus OX=10090 GN=Rab6a PE=1 SV=4	15	3	4	2	208	23.6	5.54	9.71	3
Eif3e	Eukaryotic translation initiation factor 3 subunit E OS=Mus musculus OX=10090 GN=Eif3e PE=1 SV=1	7	2	3	2	445	52.2	6.04	9.6	2
Rpl38	60S ribosomal protein L38 OS=Mus musculus OX=10090 GN=Rpl38 PE=1 SV=3	36	2	3	2	70	8.2	10.1	9.56	2
Cct5	T-complex protein 1 subunit epsilon OS=Mus musculus OX=10090 GN=Cct5 PE=1 SV=1	7	2	2	2	541	59.6	6.02	9.37	2
Tspo	Translocator protein OS=Mus musculus OX=10090 GN=Tspo PE=1 SV=1	23	2	2	2	169	18.8	9.52	9.22	2
P4hb	Protein disulfide-isomerase OS=Mus musculus OX=10090 GN=P4hb PE=1 SV=2	9	2	2	2	509	57	4.88	9.06	2
Hmga2	High mobility group protein HMGI-C OS=Mus musculus OX=10090 GN=Hmga2 PE=1 SV=1	33	2	2	2	108	11.8	10.62	9	2
Serbp1	Plasminogen activator inhibitor 1 RNA-binding protein OS=Mus musculus OX=10090 GN=Serbp1 PE=1 SV=2	6	2	3	2	407	44.7	8.54	8.84	2
Uqcrq	Cytochrome b-c1 complex subunit 8 OS=Mus musculus OX=10090 GN=Uqcrq PE=1 SV=3	44	2	2	2	82	9.8	10.26	8.81	2
Rab2a	Ras-related protein Rab-2A OS=Mus musculus OX=10090 GN=Rab2a PE=1 SV=1	14	2	2	2	212	23.5	6.54	8.77	2
Hsd17b10	3-hydroxyacyl-CoA dehydrogenase type-2 OS=Mus musculus OX=10090 GN=Hsd17b10 PE=1 SV=4	11	2	3	2	261	27.4	8.41	8.56	2
Hnrnpab	Heterogeneous nuclear ribonucleoprotein A/B OS=Mus musculus OX=10090 GN=Hnrnpab PE=1 SV=1	13	3	3	2	285	30.8	7.91	8.5	3
Oat	Ornithine aminotransferase, mitochondrial OS=Mus musculus OX=10090 GN=Oat PE=1 SV=1	11	2	2	2	439	48.3	6.62	8.43	2
Calr	Calreticulin OS=Mus musculus OX=10090 GN=Calr PE=1 SV=1	9	2	2	2	416	48	4.49	8.29	2
Hnrnpa1	Heterogeneous nuclear ribonucleoprotein A1 OS=Mus musculus OX=10090 GN=Hnrnpa1 PE=1 SV=2	11	2	2	2	320	34.2	9.23	8.03	2
Igfbp3	Insulin-like growth factor-binding protein 3 OS=Mus musculus OX=10090 GN=Igfbp3 PE=2 SV=2	7	2	3	2	292	31.7	8.38	7.92	2
Acadl	Long-chain specific acyl-CoA dehydrogenase, mitochondrial OS=Mus musculus OX=10090 GN=Acadl PE=1 SV=2	7	2	3	2	430	47.9	8.31	7.77	2
Ddx1	ATP-dependent RNA helicase DDX1 OS=Mus musculus OX=10090 GN=Ddx1 PE=1 SV=1	5	2	2	2	740	82.4	7.21	7.6	2
Ddx5	Probable ATP-dependent RNA helicase DDX5 OS=Mus musculus OX=10090 GN=Ddx5 PE=1 SV=2	5	3	3	2	614	69.2	8.92	7.57	3
Eif2s3x	Eukaryotic translation initiation factor 2 subunit 3, X-linked OS=Mus musculus OX=10090 GN=Eif2s3x PE=1 SV=2	9	2	2	2	472	51	8.4	7.54	2
Cox6a1	Cytochrome c oxidase subunit 6A1, mitochondrial OS=Mus musculus OX=10090 GN=Cox6a1 PE=1 SV=2	16	2	2	2	111	12.3	9.98	7.52	2
Ddx39b	Spliceosome RNA helicase Ddx39b OS=Mus musculus OX=10090 GN=Ddx39b PE=1 SV=1	7	2	2	2	428	49	5.67	7.41	2
Tra2a	Transformer-2 protein homolog alpha OS=Mus musculus OX=10090 GN=Tra2a PE=1 SV=1	10	3	3	2	281	32.3	11.28	7.35	3
Pgam1	Phosphoglycerate mutase 1 OS=Mus musculus OX=10090 GN=Pgam1 PE=1 SV=3	8	2	3	2	254	28.8	7.18	7.34	2
Pcbp1	Poly(rC)-binding protein 1 OS=Mus musculus OX=10090 GN=Pcbp1 PE=1 SV=1	10	3	3	2	356	37.5	7.09	7.33	3
Hbb-b1	Hemoglobin subunit beta-1 OS=Mus musculus OX=10090 GN=Hbb-b1 PE=1 SV=2	13	2	3	2	147	15.8	7.65	7.22	2
Idh3g	Isocitrate dehydrogenase [NAD] subunit gamma 1, mitochondrial OS=Mus musculus OX=10090 GN=Idh3g PE=1 SV=1	8	2	2	2	393	42.8	9.01	7.22	2
Igh-1a	Ig gamma-2A chain C region, membrane-bound form OS=Mus musculus OX=10090 GN=Igh-1a PE=1 SV=3	8	2	2	2	398	43.9	6.29	7.16	2
Cpsf6	Cleavage and polyadenylation specificity factor subunit 6 OS=Mus musculus OX=10090 GN=Cpsf6 PE=1 SV=1	6	2	2	2	551	59.1	7.15	7.09	2
Pycr2	Pyrroline-5-carboxylate reductase 2 OS=Mus musculus OX=10090 GN=Pycr2 PE=1 SV=1	9	2	2	2	320	33.6	7.77	6.95	2
Sqstm1	Sequestosome-1 OS=Mus musculus OX=10090 GN=Sqstm1 PE=1 SV=1	7	2	2	2	442	48.1	5.21	6.92	2
Acot9	Acyl-coenzyme A thioesterase 9, mitochondrial OS=Mus musculus OX=10090 GN=Acot9 PE=1 SV=1	7	2	2	2	439	50.5	8.59	6.84	2
Ipo7	Importin-7 OS=Mus musculus OX=10090 GN=Ipo7 PE=1 SV=2	4	2	2	2	1038	119.4	4.82	6.72	2
Trim28	Transcription intermediary factor 1-beta OS=Mus musculus OX=10090 GN=Trim28 PE=1 SV=3	4	2	2	2	834	88.8	5.77	6.71	2
Fkbp11	Peptidyl-prolyl cis-trans isomerase FKBP11 OS=Mus musculus OX=10090 GN=Fkbp11 PE=1 SV=1	14	2	2	2	201	22.1	9.36	6.66	2
Ctnnd1	Catenin delta-1 OS=Mus musculus OX=10090 GN=Ctnnd1 PE=1 SV=2	4	2	2	2	938	104.9	6.87	6.63	2
Pdcd6ip	Programmed cell death 6-interacting protein OS=Mus musculus OX=10090 GN=Pdcd6ip PE=1 SV=3	3	2	2	2	869	96	6.52	6.63	2
Anp32b	Acidic leucine-rich nuclear phosphoprotein 32 family member B OS=Mus musculus OX=10090 GN=Anp32b PE=1 SV=1	10	2	2	2	272	31.1	4.01	6.59	2
Tmed10	Transmembrane emp24 domain-containing protein 10 OS=Mus musculus OX=10090 GN=Tmed10 PE=1 SV=1	11	2	2	2	219	24.9	6.7	6.54	2
Rpl22l1	60S ribosomal protein L22-like 1 OS=Mus musculus OX=10090 GN=Rpl22l1 PE=1 SV=1	30	2	2	2	122	14.5	9.45	6.53	2
Mtco2	Cytochrome c oxidase subunit 2 OS=Mus musculus OX=10090 GN=Mtco2 PE=1 SV=1	12	2	2	2	227	26	4.73	6.38	2
Rpl11	60S ribosomal protein L11 OS=Mus musculus OX=10090 GN=Rpl11 PE=1 SV=4	13	2	2	2	178	20.2	9.6	6.38	2
U2af2	Splicing factor U2AF 65 kDa subunit OS=Mus musculus OX=10090 GN=U2af2 PE=1 SV=3	6	2	2	2	475	53.5	9.09	6.36	2
Bcap31	B-cell receptor-associated protein 31 OS=Mus musculus OX=10090 GN=Bcap31 PE=1 SV=4	11	2	2	2	245	27.9	8.7	6.35	2
Srrm2	Serine/arginine repetitive matrix protein 2 OS=Mus musculus OX=10090 GN=Srrm2 PE=1 SV=3	1	2	2	2	2703	294.7	12.03	6.26	2
Msn	Moesin OS=Mus musculus OX=10090 GN=Msn PE=1 SV=3	4	2	2	2	577	67.7	6.6	6.2	2
Uba1	Ubiquitin-like modifier-activating enzyme 1 OS=Mus musculus OX=10090 GN=Uba1 PE=1 SV=1	2	2	2	2	1058	117.7	5.66	6.17	2
Rap1b	Ras-related protein Rap-1b OS=Mus musculus OX=10090 GN=Rap1b PE=1 SV=2	14	2	2	2	184	20.8	5.78	6.16	2
Cyb5r3	NADH-cytochrome b5 reductase 3 OS=Mus musculus OX=10090 GN=Cyb5r3 PE=1 SV=3	12	2	2	2	301	34.1	8.38	6.13	2
Rtcb	RNA-splicing ligase RtcB homolog OS=Mus musculus OX=10090 GN=Rtcb PE=1 SV=1	6	2	2	2	505	55.2	7.23	6.04	2
Gars1	Glycine--tRNA ligase OS=Mus musculus OX=10090 GN=Gars1 PE=1 SV=1	6	2	2	2	729	81.8	6.65	5.95	2
Ppp1ca	Serine/threonine-protein phosphatase PP1-alpha catalytic subunit OS=Mus musculus OX=10090 GN=Ppp1ca PE=1 SV=1	8	2	2	2	330	37.5	6.33	5.91	2
Eif2s2	Eukaryotic translation initiation factor 2 subunit 2 OS=Mus musculus OX=10090 GN=Eif2s2 PE=1 SV=1	11	2	2	2	331	38.1	5.8	5.9	2
Timm50	Mitochondrial import inner membrane translocase subunit TIM50 OS=Mus musculus OX=10090 GN=Timm50 PE=1 SV=1	6	2	2	2	353	39.8	8.13	5.87	2
Pdia4	Protein disulfide-isomerase A4 OS=Mus musculus OX=10090 GN=Pdia4 PE=1 SV=3	4	2	2	2	638	71.9	5.31	5.85	2
Mdh1	Malate dehydrogenase, cytoplasmic OS=Mus musculus OX=10090 GN=Mdh1 PE=1 SV=3	9	2	2	2	334	36.5	6.58	5.82	2
Lap3	Cytosol aminopeptidase OS=Mus musculus OX=10090 GN=Lap3 PE=1 SV=3	6	2	2	2	519	56.1	7.72	5.76	2
Rpsa	40S ribosomal protein SA OS=Mus musculus OX=10090 GN=Rpsa PE=1 SV=4	13	2	2	2	295	32.8	4.87	5.72	2
Ahsg	Alpha-2-HS-glycoprotein OS=Mus musculus OX=10090 GN=Ahsg PE=1 SV=1	15	2	2	2	345	37.3	6.51	5.64	2
Tomm70	Mitochondrial import receptor subunit TOM70 OS=Mus musculus OX=10090 GN=Tomm70 PE=1 SV=2	4	2	2	2	611	67.5	7.53	5.63	2
Slc25a24	Calcium-binding mitochondrial carrier protein SCaMC-1 OS=Mus musculus OX=10090 GN=Slc25a24 PE=1 SV=1	5	2	2	2	475	52.9	7.43	5.63	2
Rpl27a	60S ribosomal protein L27a OS=Mus musculus OX=10090 GN=Rpl27a PE=1 SV=5	16	2	2	2	148	16.6	11.12	5.61	2
Rhog	Rho-related GTP-binding protein RhoG OS=Mus musculus OX=10090 GN=Rhog PE=1 SV=1	14	2	2	2	191	21.3	8.12	5.49	2
Tecr	Very-long-chain enoyl-CoA reductase OS=Mus musculus OX=10090 GN=Tecr PE=1 SV=1	8	2	2	2	308	36.1	9.55	5.49	2
Etfb	Electron transfer flavoprotein subunit beta OS=Mus musculus OX=10090 GN=Etfb PE=1 SV=3	11	2	2	2	255	27.6	8.1	5.49	2
Atp5me	ATP synthase subunit e, mitochondrial OS=Mus musculus OX=10090 GN=Atp5me PE=1 SV=2	27	2	2	2	71	8.2	9.35	5.44	2
Ppib	Peptidyl-prolyl cis-trans isomerase B OS=Mus musculus OX=10090 GN=Ppib PE=1 SV=2	10	2	2	2	216	23.7	9.55	5.4	2
Dpysl3	Dihydropyrimidinase-related protein 3 OS=Mus musculus OX=10090 GN=Dpysl3 PE=1 SV=1	5	2	2	2	570	61.9	6.49	5.4	2
Atp5pb	ATP synthase F(0) complex subunit B1, mitochondrial OS=Mus musculus OX=10090 GN=Atp5pb PE=1 SV=1	10	2	2	2	256	28.9	9.06	5.4	2
Ktn1	Kinectin OS=Mus musculus OX=10090 GN=Ktn1 PE=1 SV=1	2	2	2	2	1327	152.5	5.86	5.38	2
Rplp0	60S acidic ribosomal protein P0 OS=Mus musculus OX=10090 GN=Rplp0 PE=1 SV=3	6	2	2	2	317	34.2	6.25	5.35	2
Gvin1	Interferon-induced very large GTPase 1 OS=Mus musculus OX=10090 GN=Gvin1 PE=1 SV=1	2	2	2	2	2427	280.6	6.57	5.33	2
Nedd4	E3 ubiquitin-protein ligase NEDD4 OS=Mus musculus OX=10090 GN=Nedd4 PE=1 SV=3	3	2	2	2	887	102.6	5.26	5.32	2
Ddost	Dolichyl-diphosphooligosaccharide--protein glycosyltransferase 48 kDa subunit OS=Mus musculus OX=10090 GN=Ddost PE=1 SV=2	5	2	2	2	441	49	5.83	5.31	2
Ampd3	AMP deaminase 3 OS=Mus musculus OX=10090 GN=Ampd3 PE=1 SV=2	3	2	2	2	766	88.6	7.33	5.29	2
Tmed2	Transmembrane emp24 domain-containing protein 2 OS=Mus musculus OX=10090 GN=Tmed2 PE=1 SV=1	10	2	2	2	201	22.7	5.17	5.25	2
Rps6	40S ribosomal protein S6 OS=Mus musculus OX=10090 GN=Rps6 PE=1 SV=1	8	2	2	2	249	28.7	10.84	5.22	2
Cdk1	Cyclin-dependent kinase 1 OS=Mus musculus OX=10090 GN=Cdk1 PE=1 SV=3	9	2	2	2	297	34.1	8.43	5.2	2
Fasn	Fatty acid synthase OS=Mus musculus OX=10090 GN=Fasn PE=1 SV=2	2	2	2	2	2504	272.3	6.58	5.17	2
Rps25	40S ribosomal protein S25 OS=Mus musculus OX=10090 GN=Rps25 PE=1 SV=1	15	2	2	2	125	13.7	10.11	5.09	2
Rps27a	Ubiquitin-40S ribosomal protein S27a OS=Mus musculus OX=10090 GN=Rps27a PE=1 SV=2	18	2	2	2	156	17.9	9.64	5.08	2
Slirp	SRA stem-loop-interacting RNA-binding protein, mitochondrial OS=Mus musculus OX=10090 GN=Slirp PE=1 SV=2	19	2	2	2	112	12.6	9.82	5.02	2
Fscn1	Fascin OS=Mus musculus OX=10090 GN=Fscn1 PE=1 SV=4	5	2	2	2	493	54.5	6.89	4.98	2
Rab5c	Ras-related protein Rab-5C OS=Mus musculus OX=10090 GN=Rab5c PE=1 SV=2	11	2	2	2	216	23.4	8.41	4.91	2
Rpl10l	60S ribosomal protein L10-like OS=Mus musculus OX=10090 GN=Rpl10l PE=2 SV=1	8	2	2	2	214	24.5	10.11	4.63	2
Eif4g2	Eukaryotic translation initiation factor 4 gamma 2 OS=Mus musculus OX=10090 GN=Eif4g2 PE=1 SV=2	2	2	2	2	906	102	7.14	4.6	2
Col1a1	Collagen alpha-1(I) chain OS=Mus musculus OX=10090 GN=Col1a1 PE=1 SV=4	1	2	2	2	1453	137.9	5.85	4.42	2
Ehd2	EH domain-containing protein 2 OS=Mus musculus OX=10090 GN=Ehd2 PE=1 SV=1	3	2	2	2	543	61.1	6.51	4.27	2
Rps13	40S ribosomal protein S13 OS=Mus musculus OX=10090 GN=Rps13 PE=1 SV=2	11	2	2	2	151	17.2	10.54	4.22	2
Psat1	Phosphoserine aminotransferase OS=Mus musculus OX=10090 GN=Psat1 PE=1 SV=1	5	2	2	2	370	40.4	8.03	4.12	2
Rpl34	60S ribosomal protein L34 OS=Mus musculus OX=10090 GN=Rpl34 PE=1 SV=2	15	2	2	2	117	13.3	11.47	4.11	2
Saa3	Serum amyloid A-3 protein OS=Mus musculus OX=10090 GN=Saa3 PE=1 SV=1	8	2	2	2	122	13.8	9.88	4.07	2
Igsf9b	Protein turtle homolog B OS=Mus musculus OX=10090 GN=Igsf9b PE=1 SV=1	3	1	40	1	1328	144.9	6.7	58.6	1
Acta1	Actin, alpha skeletal muscle OS=Mus musculus OX=10090 GN=Acta1 PE=1 SV=1	28	9	19	1	377	42	5.39	51.37	9
H2ac20	Histone H2A type 2-C OS=Mus musculus OX=10090 GN=H2ac20 PE=1 SV=3	58	6	12	1	129	14	10.9	42.07	6
Krt75	Keratin, type II cytoskeletal 75 OS=Mus musculus OX=10090 GN=Krt75 PE=1 SV=1	14	9	13	1	551	59.7	8.31	37.66	9
H1-2	Histone H1.2 OS=Mus musculus OX=10090 GN=H1-2 PE=1 SV=2	22	7	14	1	212	21.3	11	37.29	7
H1-4	Histone H1.4 OS=Mus musculus OX=10090 GN=H1-4 PE=1 SV=2	21	7	13	1	219	22	11.11	33.44	7
Krt17	Keratin, type I cytoskeletal 17 OS=Mus musculus OX=10090 GN=Krt17 PE=1 SV=3	18	9	11	1	433	48.1	5.06	33.06	9
H3c2	Histone H3.2 OS=Mus musculus OX=10090 GN=H3c2 PE=1 SV=2	43	4	7	1	136	15.4	11.27	33.05	4
H2aw	Histone H2A type 3 OS=Mus musculus OX=10090 GN=H2aw PE=1 SV=3	35	5	10	1	130	14.1	11.05	33.01	5
Krt76	Keratin, type II cytoskeletal 2 oral OS=Mus musculus OX=10090 GN=Krt76 PE=1 SV=1	6	5	11	1	594	62.8	8.43	29.1	5
Myh11	Myosin-11 OS=Mus musculus OX=10090 GN=Myh11 PE=1 SV=1	4	8	9	1	1972	226.9	5.45	26.21	8
H3-3a	Histone H3.3 OS=Mus musculus OX=10090 GN=H3-3a PE=1 SV=2	43	4	5	1	136	15.3	11.27	21.32	4
Krt79	Keratin, type II cytoskeletal 79 OS=Mus musculus OX=10090 GN=Krt79 PE=1 SV=2	8	6	7	1	531	57.5	7.69	18.79	6
Hba	Hemoglobin subunit alpha OS=Mus musculus OX=10090 GN=Hba PE=1 SV=2	11	1	5	1	142	15.1	8.22	16.37	1
Rab1b	Ras-related protein Rab-1B OS=Mus musculus OX=10090 GN=Rab1b PE=1 SV=1	22	4	6	1	201	22.2	5.73	14.43	4
H3c1	Histone H3.1 OS=Mus musculus OX=10090 GN=H3c1 PE=1 SV=2	43	4	4	1	136	15.4	11.12	13.82	4
Srsf4	Serine/arginine-rich splicing factor 4 OS=Mus musculus OX=10090 GN=Srsf4 PE=2 SV=1	9	5	5	1	489	55.9	11.4	10.89	5
	Ig kappa chain V-V region HP R16.7 OS=Mus musculus OX=10090 PE=1 SV=1	17	1	2	1	108	11.9	7.97	9.59	1
Rhoc	Rho-related GTP-binding protein RhoC OS=Mus musculus OX=10090 GN=Rhoc PE=1 SV=2	23	3	4	1	193	22	6.58	9.46	3
Ephx1	Epoxide hydrolase 1 OS=Mus musculus OX=10090 GN=Ephx1 PE=1 SV=2	5	1	2	1	455	52.5	8.35	8.87	1
Snrnp27	U4/U6.U5 small nuclear ribonucleoprotein 27 kDa protein OS=Mus musculus OX=10090 GN=Snrnp27 PE=1 SV=1	10	1	2	1	155	18.9	11.62	8.37	1
Pcbp2	Poly(rC)-binding protein 2 OS=Mus musculus OX=10090 GN=Pcbp2 PE=1 SV=1	12	2	2	1	362	38.2	6.79	8.18	2
Rhob	Rho-related GTP-binding protein RhoB OS=Mus musculus OX=10090 GN=Rhob PE=1 SV=1	20	2	2	1	196	22.1	5.24	7.98	2
Kpna4	Importin subunit alpha-3 OS=Mus musculus OX=10090 GN=Kpna4 PE=1 SV=1	3	1	2	1	521	57.9	4.94	7.8	1
Hp	Haptoglobin OS=Mus musculus OX=10090 GN=Hp PE=1 SV=1	3	1	3	1	347	38.7	6.29	7.64	1
Rab14	Ras-related protein Rab-14 OS=Mus musculus OX=10090 GN=Rab14 PE=1 SV=3	10	2	3	1	215	23.9	6.21	7.46	2
Rpl6	60S ribosomal protein L6 OS=Mus musculus OX=10090 GN=Rpl6 PE=1 SV=3	5	1	2	1	296	33.5	10.7	7.01	1
Elovl1	Elongation of very long chain fatty acids protein 1 OS=Mus musculus OX=10090 GN=Elovl1 PE=1 SV=1	5	1	2	1	279	32.7	9.63	6.96	1
Hnrnpf	Heterogeneous nuclear ribonucleoprotein F OS=Mus musculus OX=10090 GN=Hnrnpf PE=1 SV=3	7	2	2	1	415	45.7	5.49	6.83	2
Sdhc	Succinate dehydrogenase cytochrome b560 subunit, mitochondrial OS=Mus musculus OX=10090 GN=Sdhc PE=1 SV=1	9	1	2	1	169	18.4	9.94	6.42	1
Hnrnpd	Heterogeneous nuclear ribonucleoprotein D0 OS=Mus musculus OX=10090 GN=Hnrnpd PE=1 SV=2	7	2	2	1	355	38.3	7.81	6.32	2
Jup	Junction plakoglobin OS=Mus musculus OX=10090 GN=Jup PE=1 SV=3	2	1	1	1	745	81.7	6.14	6.02	1
Hadh	Hydroxyacyl-coenzyme A dehydrogenase, mitochondrial OS=Mus musculus OX=10090 GN=Hadh PE=1 SV=2	10	1	1	1	314	34.4	8.65	5.96	1
Ywhaq	14-3-3 protein theta OS=Mus musculus OX=10090 GN=Ywhaq PE=1 SV=1	9	2	2	1	245	27.8	4.78	5.89	2
Srsf5	Serine/arginine-rich splicing factor 5 OS=Mus musculus OX=10090 GN=Srsf5 PE=1 SV=2	9	2	2	1	269	30.9	11.56	5.88	2
Rnps1	RNA-binding protein with serine-rich domain 1 OS=Mus musculus OX=10090 GN=Rnps1 PE=1 SV=1	9	1	1	1	305	34.2	11.84	5.66	1
Gnas	Guanine nucleotide-binding protein G(s) subunit alpha isoforms short OS=Mus musculus OX=10090 GN=Gnas PE=1 SV=1	8	2	2	1	394	45.6	5.96	5.64	2
Flnc	Filamin-C OS=Mus musculus OX=10090 GN=Flnc PE=1 SV=3	1	2	2	1	2726	290.9	5.95	5.57	2
Eif3m	Eukaryotic translation initiation factor 3 subunit M OS=Mus musculus OX=10090 GN=Eif3m PE=1 SV=1	5	1	1	1	374	42.5	5.74	5.3	1
Rps24	40S ribosomal protein S24 OS=Mus musculus OX=10090 GN=Rps24 PE=1 SV=1	9	1	2	1	133	15.4	10.78	5.05	1
Eif2ak2	Interferon-induced, double-stranded RNA-activated protein kinase OS=Mus musculus OX=10090 GN=Eif2ak2 PE=1 SV=2	4	1	1	1	515	58.2	8.57	4.92	1
Nop58	Nucleolar protein 58 OS=Mus musculus OX=10090 GN=Nop58 PE=1 SV=1	3	1	1	1	536	60.3	8.34	4.91	1
Akr1b8	Aldose reductase-related protein 2 OS=Mus musculus OX=10090 GN=Akr1b8 PE=1 SV=2	6	1	1	1	316	36.1	6.37	4.9	1
Tmed5	Transmembrane emp24 domain-containing protein 5 OS=Mus musculus OX=10090 GN=Tmed5 PE=1 SV=1	10	1	1	1	229	26.2	4.93	4.85	1
Iqgap1	Ras GTPase-activating-like protein IQGAP1 OS=Mus musculus OX=10090 GN=Iqgap1 PE=1 SV=2	2	1	1	1	1657	188.6	6.48	4.84	1
Fam98a	Protein FAM98A OS=Mus musculus OX=10090 GN=Fam98a PE=1 SV=1	3	1	1	1	515	55	8.95	4.74	1
Ddx21	Nucleolar RNA helicase 2 OS=Mus musculus OX=10090 GN=Ddx21 PE=1 SV=3	3	1	1	1	851	93.5	9.11	4.71	1
Rpl21	60S ribosomal protein L21 OS=Mus musculus OX=10090 GN=Rpl21 PE=1 SV=3	9	1	1	1	160	18.6	10.49	4.69	1
Arl8b	ADP-ribosylation factor-like protein 8B OS=Mus musculus OX=10090 GN=Arl8b PE=1 SV=1	9	1	1	1	186	21.5	8.43	4.62	1
Hmga1	High mobility group protein HMG-I/HMG-Y OS=Mus musculus OX=10090 GN=Hmga1 PE=1 SV=4	15	1	1	1	107	11.6	10.32	4.62	1
Anxa1	Annexin A1 OS=Mus musculus OX=10090 GN=Anxa1 PE=1 SV=2	4	1	1	1	346	38.7	7.37	4.62	1
Hspg2	Basement membrane-specific heparan sulfate proteoglycan core protein OS=Mus musculus OX=10090 GN=Hspg2 PE=1 SV=1	1	1	1	1	3707	398	6.32	4.61	1
Sccpdh	Saccharopine dehydrogenase-like oxidoreductase OS=Mus musculus OX=10090 GN=Sccpdh PE=1 SV=1	7	1	1	1	429	47.1	8.6	4.55	1
Prpf8	Pre-mRNA-processing-splicing factor 8 OS=Mus musculus OX=10090 GN=Prpf8 PE=1 SV=2	1	1	1	1	2335	273.4	8.84	4.55	1
Ccdc47	PAT complex subunit CCDC47 OS=Mus musculus OX=10090 GN=Ccdc47 PE=1 SV=2	4	1	1	1	483	55.8	4.84	4.52	1
Trap1	Heat shock protein 75 kDa, mitochondrial OS=Mus musculus OX=10090 GN=Trap1 PE=1 SV=1	4	1	1	1	706	80.2	6.68	4.46	1
Pdk3	[Pyruvate dehydrogenase (acetyl-transferring)] kinase isozyme 3, mitochondrial OS=Mus musculus OX=10090 GN=Pdk3 PE=1 SV=1	4	1	1	1	415	47.9	8.82	4.42	1
Luc7l3	Luc7-like protein 3 OS=Mus musculus OX=10090 GN=Luc7l3 PE=1 SV=1	3	1	1	1	432	51.4	9.77	4.42	1
Ncapd2	Condensin complex subunit 1 OS=Mus musculus OX=10090 GN=Ncapd2 PE=1 SV=2	1	1	1	1	1392	155.6	6.38	4.36	1
Psip1	PC4 and SFRS1-interacting protein OS=Mus musculus OX=10090 GN=Psip1 PE=1 SV=1	3	1	1	1	528	59.7	9.13	4.33	1
Cars1	Cysteine--tRNA ligase, cytoplasmic OS=Mus musculus OX=10090 GN=Cars1 PE=1 SV=2	3	1	1	1	831	94.8	6.76	4.25	1
Apoa1	Apolipoprotein A-I OS=Mus musculus OX=10090 GN=Apoa1 PE=1 SV=2	4	1	2	1	264	30.6	5.73	4.24	1
Rpl37a	60S ribosomal protein L37a OS=Mus musculus OX=10090 GN=Rpl37a PE=1 SV=2	20	1	1	1	92	10.3	10.43	4.2	1
Cers5	Ceramide synthase 5 OS=Mus musculus OX=10090 GN=Cers5 PE=1 SV=1	5	1	1	1	414	48.1	8.07	4.16	1
Cd63	CD63 antigen OS=Mus musculus OX=10090 GN=Cd63 PE=1 SV=2	3	1	2	1	238	25.7	6.98	4.16	1
RTRAF	RNA transcription, translation and transport factor protein OS=Mus musculus OX=10090 GN=RTRAF PE=1 SV=1	8	1	1	1	244	28.1	6.89	4.15	1
Eif5a2	Eukaryotic translation initiation factor 5A-2 OS=Mus musculus OX=10090 GN=Eif5a2 PE=1 SV=3	12	1	1	1	153	16.8	5.58	4.15	1
Cep162	Centrosomal protein of 162 kDa OS=Mus musculus OX=10090 GN=Cep162 PE=1 SV=2	1	1	2	1	1403	160.8	5.53	4.13	1
Csrp1	Cysteine and glycine-rich protein 1 OS=Mus musculus OX=10090 GN=Csrp1 PE=1 SV=3	9	1	1	1	193	20.6	8.57	4.08	1
Eif3b	Eukaryotic translation initiation factor 3 subunit B OS=Mus musculus OX=10090 GN=Eif3b PE=1 SV=1	3	1	1	1	803	91.3	5.02	4.07	1
Pgk1	Phosphoglycerate kinase 1 OS=Mus musculus OX=10090 GN=Pgk1 PE=1 SV=4	4	1	1	1	417	44.5	7.9	4.04	1
	Ig heavy chain V region HPCM6 OS=Mus musculus OX=10090 PE=1 SV=1	13	1	1	1	123	13.9	6.06	4.03	1
Itga3	Integrin alpha-3 OS=Mus musculus OX=10090 GN=Itga3 PE=1 SV=1	2	1	1	1	1053	116.7	6.57	3.99	1
Slc25a11	Mitochondrial 2-oxoglutarate/malate carrier protein OS=Mus musculus OX=10090 GN=Slc25a11 PE=1 SV=3	5	1	1	1	314	34.1	9.94	3.94	1
Copa	Coatomer subunit alpha OS=Mus musculus OX=10090 GN=Copa PE=1 SV=2	1	1	1	1	1224	138.3	7.65	3.92	1
Lonp1	Lon protease homolog, mitochondrial OS=Mus musculus OX=10090 GN=Lonp1 PE=1 SV=2	1	1	1	1	949	105.8	6.57	3.92	1
Rpl17	60S ribosomal protein L17 OS=Mus musculus OX=10090 GN=Rpl17 PE=1 SV=3	9	1	1	1	184	21.4	10.18	3.9	1
Letm1	Mitochondrial proton/calcium exchanger protein OS=Mus musculus OX=10090 GN=Letm1 PE=1 SV=1	4	1	1	1	738	82.9	6.52	3.89	1
Plg	Plasminogen OS=Mus musculus OX=10090 GN=Plg PE=1 SV=3	1	1	2	1	812	90.7	6.6	3.89	1
Kif15	Kinesin-like protein KIF15 OS=Mus musculus OX=10090 GN=Kif15 PE=1 SV=1	2	1	1	1	1387	160	6.05	3.87	1
Gtf2i	General transcription factor II-I OS=Mus musculus OX=10090 GN=Gtf2i PE=1 SV=3	3	1	1	1	998	112.2	6.55	3.85	1
Slc16a1	Monocarboxylate transporter 1 OS=Mus musculus OX=10090 GN=Slc16a1 PE=1 SV=1	3	1	1	1	493	53.2	7.47	3.84	1
Cfl1	Cofilin-1 OS=Mus musculus OX=10090 GN=Cfl1 PE=1 SV=3	17	1	1	1	166	18.5	8.09	3.8	1
Marcks	Myristoylated alanine-rich C-kinase substrate OS=Mus musculus OX=10090 GN=Marcks PE=1 SV=2	6	1	1	1	309	29.6	4.34	3.77	1
Tmem43	Transmembrane protein 43 OS=Mus musculus OX=10090 GN=Tmem43 PE=1 SV=1	5	1	1	1	400	44.8	7.36	3.71	1
Bckdk	[3-methyl-2-oxobutanoate dehydrogenase [lipoamide]] kinase, mitochondrial OS=Mus musculus OX=10090 GN=Bckdk PE=1 SV=1	4	1	1	1	412	46.6	8.91	3.7	1
Ccnl1	Cyclin-L1 OS=Mus musculus OX=10090 GN=Ccnl1 PE=1 SV=1	3	1	1	1	532	60.1	10.7	3.69	1
Vrk1	Serine/threonine-protein kinase VRK1 OS=Mus musculus OX=10090 GN=Vrk1 PE=1 SV=2	3	1	1	1	440	49.7	8.94	3.69	1
Naca	Nascent polypeptide-associated complex subunit alpha, muscle-specific form OS=Mus musculus OX=10090 GN=Naca PE=1 SV=2	1	1	1	1	2187	220.4	9.35	3.69	1
Sdha	Succinate dehydrogenase [ubiquinone] flavoprotein subunit, mitochondrial OS=Mus musculus OX=10090 GN=Sdha PE=1 SV=1	2	1	1	1	664	72.5	7.37	3.68	1
Dnaja2	DnaJ homolog subfamily A member 2 OS=Mus musculus OX=10090 GN=Dnaja2 PE=1 SV=1	4	1	1	1	412	45.7	6.48	3.67	1
Cox6c	Cytochrome c oxidase subunit 6C OS=Mus musculus OX=10090 GN=Cox6c PE=1 SV=3	17	1	1	1	76	8.5	10.14	3.64	1
Rplp2	60S acidic ribosomal protein P2 OS=Mus musculus OX=10090 GN=Rplp2 PE=1 SV=3	14	1	1	1	115	11.6	4.54	3.64	1
Tmx1	Thioredoxin-related transmembrane protein 1 OS=Mus musculus OX=10090 GN=Tmx1 PE=1 SV=1	4	1	1	1	278	31.4	5.29	3.63	1
Pmpca	Mitochondrial-processing peptidase subunit alpha OS=Mus musculus OX=10090 GN=Pmpca PE=1 SV=1	3	1	1	1	524	58.2	6.83	3.57	1
Capn2	Calpain-2 catalytic subunit OS=Mus musculus OX=10090 GN=Capn2 PE=1 SV=4	2	1	1	1	700	79.8	4.96	3.55	1
Ybx1	Y-box-binding protein 1 OS=Mus musculus OX=10090 GN=Ybx1 PE=1 SV=3	9	1	1	1	322	35.7	9.88	3.55	1
Ptprc	Receptor-type tyrosine-protein phosphatase C OS=Mus musculus OX=10090 GN=Ptprc PE=1 SV=4	2	1	1	1	1293	144.7	5.94	3.52	1
Sptan1	Spectrin alpha chain, non-erythrocytic 1 OS=Mus musculus OX=10090 GN=Sptan1 PE=1 SV=4	1	1	1	1	2472	284.4	5.33	3.51	1
Slc7a1	High affinity cationic amino acid transporter 1 OS=Mus musculus OX=10090 GN=Slc7a1 PE=1 SV=1	2	1	1	1	622	67	7.06	3.51	1
Uggt1	UDP-glucose:glycoprotein glucosyltransferase 1 OS=Mus musculus OX=10090 GN=Uggt1 PE=1 SV=4	1	1	1	1	1551	176.3	5.62	3.51	1
Smim4	Small integral membrane protein 4 OS=Mus musculus OX=10090 GN=Smim4 PE=1 SV=2	15	1	1	1	80	9.7	10.93	3.49	1
Fkbp1a	Peptidyl-prolyl cis-trans isomerase FKBP1A OS=Mus musculus OX=10090 GN=Fkbp1a PE=1 SV=2	17	1	1	1	108	11.9	8.16	3.49	1
Prps2	Ribose-phosphate pyrophosphokinase 2 OS=Mus musculus OX=10090 GN=Prps2 PE=1 SV=4	5	1	1	1	318	34.8	6.61	3.47	1
Chd4	Chromodomain-helicase-DNA-binding protein 4 OS=Mus musculus OX=10090 GN=Chd4 PE=1 SV=1	1	1	1	1	1915	217.6	5.81	3.45	1
Psmd13	26S proteasome non-ATPase regulatory subunit 13 OS=Mus musculus OX=10090 GN=Psmd13 PE=1 SV=1	4	1	1	1	376	42.8	5.71	3.45	1
Rpl32	60S ribosomal protein L32 OS=Mus musculus OX=10090 GN=Rpl32 PE=1 SV=2	10	1	1	1	135	15.9	11.33	3.44	1
Suclg1	Succinate--CoA ligase [ADP/GDP-forming] subunit alpha, mitochondrial OS=Mus musculus OX=10090 GN=Suclg1 PE=1 SV=4	4	1	1	1	346	36.1	9.39	3.42	1
Bag6	Large proline-rich protein BAG6 OS=Mus musculus OX=10090 GN=Bag6 PE=1 SV=1	2	1	1	1	1154	121	5.71	3.41	1
Pabpc1	Polyadenylate-binding protein 1 OS=Mus musculus OX=10090 GN=Pabpc1 PE=1 SV=2	2	1	1	1	636	70.6	9.5	3.4	1
Clasrp	CLK4-associating serine/arginine rich protein OS=Mus musculus OX=10090 GN=Clasrp PE=1 SV=3	2	1	1	1	668	76.8	10.36	3.4	1
Mfsd10	Major facilitator superfamily domain-containing protein 10 OS=Mus musculus OX=10090 GN=Mfsd10 PE=1 SV=1	3	1	1	1	456	49.3	9.95	3.38	1
Vnn1	Pantetheinase OS=Mus musculus OX=10090 GN=Vnn1 PE=1 SV=3	3	1	1	1	512	57.1	5.94	3.37	1
Stt3a	Dolichyl-diphosphooligosaccharide--protein glycosyltransferase subunit STT3A OS=Mus musculus OX=10090 GN=Stt3a PE=1 SV=1	4	1	1	1	705	80.5	8.1	3.36	1
Rab11fip5	Rab11 family-interacting protein 5 OS=Mus musculus OX=10090 GN=Rab11fip5 PE=1 SV=2	3	1	1	1	645	69.5	9.07	3.36	1
Zc3h18	Zinc finger CCCH domain-containing protein 18 OS=Mus musculus OX=10090 GN=Zc3h18 PE=1 SV=1	3	1	1	1	948	105.6	7.8	3.35	1
Plp2	Proteolipid protein 2 OS=Mus musculus OX=10090 GN=Plp2 PE=1 SV=1	8	1	1	1	152	16.6	7.14	3.32	1
Rdh11	Retinol dehydrogenase 11 OS=Mus musculus OX=10090 GN=Rdh11 PE=1 SV=2	4	1	1	1	316	35.1	8.91	3.32	1
Cpsf7	Cleavage and polyadenylation specificity factor subunit 7 OS=Mus musculus OX=10090 GN=Cpsf7 PE=1 SV=2	5	1	1	1	471	52	8	3.3	1
Ndufb4	NADH dehydrogenase [ubiquinone] 1 beta subcomplex subunit 4 OS=Mus musculus OX=10090 GN=Ndufb4 PE=1 SV=3	9	1	1	1	129	15.1	9.89	3.28	1
Clk3	Dual specificity protein kinase CLK3 OS=Mus musculus OX=10090 GN=Clk3 PE=1 SV=2	3	1	1	1	638	73.8	9.94	3.26	1
Tjp2	Tight junction protein ZO-2 OS=Mus musculus OX=10090 GN=Tjp2 PE=1 SV=2	1	1	1	1	1167	131.2	6.79	3.26	1
Hm13	Minor histocompatibility antigen H13 OS=Mus musculus OX=10090 GN=Hm13 PE=1 SV=1	3	1	1	1	378	41.7	6.04	3.23	1
Srsf10	Serine/arginine-rich splicing factor 10 OS=Mus musculus OX=10090 GN=Srsf10 PE=1 SV=2	5	1	1	1	262	31.3	11.27	3.22	1
Plcd4	1-phosphatidylinositol 4,5-bisphosphate phosphodiesterase delta-4 OS=Mus musculus OX=10090 GN=Plcd4 PE=1 SV=2	5	1	3	1	807	92.6	5.12	3.21	1
Gpi	Glucose-6-phosphate isomerase OS=Mus musculus OX=10090 GN=Gpi PE=1 SV=4	3	1	1	1	558	62.7	8.13	3.2	1
Krt33a	Keratin, type I cuticular Ha3-I OS=Mus musculus OX=10090 GN=Krt33a PE=1 SV=1	4	1	1	1	404	46.1	4.83	3.2	1
Slc38a2	Sodium-coupled neutral amino acid transporter 2 OS=Mus musculus OX=10090 GN=Slc38a2 PE=1 SV=1	3	1	1	1	504	55.5	7.94	3.17	1
Dennd5b	DENN domain-containing protein 5B OS=Mus musculus OX=10090 GN=Dennd5b PE=1 SV=2	3	1	4	1	1274	144.5	6.68	3.16	1
Vapa	Vesicle-associated membrane protein-associated protein A OS=Mus musculus OX=10090 GN=Vapa PE=1 SV=2	6	1	1	1	249	27.8	8.4	3.15	1
Sec61g	Protein transport protein Sec61 subunit gamma OS=Mus musculus OX=10090 GN=Sec61g PE=3 SV=1	18	1	1	1	68	7.7	9.99	3.13	1
Faf1	FAS-associated factor 1 OS=Mus musculus OX=10090 GN=Faf1 PE=1 SV=2	2	1	1	1	649	73.8	4.86	3.13	1
Hmgb2	High mobility group protein B2 OS=Mus musculus OX=10090 GN=Hmgb2 PE=1 SV=3	5	1	1	1	210	24.1	7.31	3.12	1
Eif4b	Eukaryotic translation initiation factor 4B OS=Mus musculus OX=10090 GN=Eif4b PE=1 SV=1	3	1	1	1	611	68.8	5.67	3.12	1
Ndufa10	NADH dehydrogenase [ubiquinone] 1 alpha subcomplex subunit 10, mitochondrial OS=Mus musculus OX=10090 GN=Ndufa10 PE=1 SV=1	6	1	1	1	355	40.6	7.78	3.12	1
Snrpd1	Small nuclear ribonucleoprotein Sm D1 OS=Mus musculus OX=10090 GN=Snrpd1 PE=1 SV=1	17	1	1	1	119	13.3	11.56	3.1	1
Elavl1	ELAV-like protein 1 OS=Mus musculus OX=10090 GN=Elavl1 PE=1 SV=2	3	1	1	1	326	36.1	9.04	3.1	1
Copb1	Coatomer subunit beta OS=Mus musculus OX=10090 GN=Copb1 PE=1 SV=1	1	1	1	1	953	107	6	3.1	1
Amot	Angiomotin OS=Mus musculus OX=10090 GN=Amot PE=1 SV=3	4	1	1	1	1126	120.8	7.5	3.09	1
Rbmx	RNA-binding motif protein, X chromosome OS=Mus musculus OX=10090 GN=Rbmx PE=1 SV=1	4	1	1	1	391	42.3	10.05	3.09	1
Ap2b1	AP-2 complex subunit beta OS=Mus musculus OX=10090 GN=Ap2b1 PE=1 SV=1	2	1	1	1	937	104.5	5.38	3.08	1
Atad1	Outer mitochondrial transmembrane helix translocase OS=Mus musculus OX=10090 GN=Atad1 PE=1 SV=1	4	1	1	1	361	40.7	6.9	3.08	1
Apoh	Beta-2-glycoprotein 1 OS=Mus musculus OX=10090 GN=Apoh PE=1 SV=1	3	1	1	1	345	38.6	8.22	3.07	1
Cdipt	CDP-diacylglycerol--inositol 3-phosphatidyltransferase OS=Mus musculus OX=10090 GN=Cdipt PE=1 SV=1	6	1	1	1	213	23.6	8.27	3.07	1
Oasl1	2'-5'-oligoadenylate synthase-like protein 1 OS=Mus musculus OX=10090 GN=Oasl1 PE=2 SV=1	4	1	1	1	511	59.1	7.14	3.06	1
Dek	Protein DEK OS=Mus musculus OX=10090 GN=Dek PE=1 SV=1	3	1	1	1	380	43.1	6.86	3.05	1
Top1	DNA topoisomerase 1 OS=Mus musculus OX=10090 GN=Top1 PE=1 SV=2	2	1	1	1	767	90.8	9.33	3.05	1
Nme2	Nucleoside diphosphate kinase B OS=Mus musculus OX=10090 GN=Nme2 PE=1 SV=1	11	1	1	1	152	17.4	7.5	3.04	1
Lrpprc	Leucine-rich PPR motif-containing protein, mitochondrial OS=Mus musculus OX=10090 GN=Lrpprc PE=1 SV=2	1	1	1	1	1392	156.5	6.83	3.04	1
Cnn3	Calponin-3 OS=Mus musculus OX=10090 GN=Cnn3 PE=1 SV=1	4	1	1	1	330	36.4	5.72	3.03	1
Ndufs7	NADH dehydrogenase [ubiquinone] iron-sulfur protein 7, mitochondrial OS=Mus musculus OX=10090 GN=Ndufs7 PE=1 SV=1	4	1	1	1	224	24.7	9.92	3.03	1
Dync1h1	Cytoplasmic dynein 1 heavy chain 1 OS=Mus musculus OX=10090 GN=Dync1h1 PE=1 SV=2	0	1	1	1	4644	531.7	6.42	3	1
Plcd1	1-phosphatidylinositol 4,5-bisphosphate phosphodiesterase delta-1 OS=Mus musculus OX=10090 GN=Plcd1 PE=1 SV=2	5	1	1	1	756	85.8	6.21	3	1
Dhx15	Pre-mRNA-splicing factor ATP-dependent RNA helicase DHX15 OS=Mus musculus OX=10090 GN=Dhx15 PE=1 SV=2	2	1	1	1	795	90.9	7.46	2.98	1
Mtatp6	ATP synthase subunit a OS=Mus musculus OX=10090 GN=Mtatp6 PE=1 SV=1	4	1	1	1	226	25.1	10.43	2.97	1
Zc3hav1	Zinc finger CCCH-type antiviral protein 1 OS=Mus musculus OX=10090 GN=Zc3hav1 PE=1 SV=1	2	1	1	1	946	106.6	8.27	2.97	1
Eif3d	Eukaryotic translation initiation factor 3 subunit D OS=Mus musculus OX=10090 GN=Eif3d PE=1 SV=2	3	1	1	1	548	63.9	6.05	2.96	1
Wdr61	WD repeat-containing protein 61 OS=Mus musculus OX=10090 GN=Wdr61 PE=1 SV=1	7	1	1	1	305	33.8	5.36	2.96	1
C4b	Complement C4-B OS=Mus musculus OX=10090 GN=C4b PE=1 SV=3	1	1	1	1	1738	192.8	7.53	2.95	1
Tmem106b	Transmembrane protein 106B OS=Mus musculus OX=10090 GN=Tmem106b PE=1 SV=1	9	1	1	1	275	31.2	6.68	2.95	1
Bst2	Bone marrow stromal antigen 2 OS=Mus musculus OX=10090 GN=Bst2 PE=1 SV=1	6	1	1	1	172	19.1	7.34	2.94	1
Bsg	Basigin OS=Mus musculus OX=10090 GN=Bsg PE=1 SV=2	3	1	1	1	389	42.4	5.85	2.94	1
Mosmo	Modulator of smoothened protein OS=Mus musculus OX=10090 GN=Mosmo PE=2 SV=2	23	1	3	1	167	18.2	8.28	2.93	1
Srpra	Signal recognition particle receptor subunit alpha OS=Mus musculus OX=10090 GN=Srpra PE=1 SV=1	2	1	1	1	636	69.6	8.95	2.93	1
Nras	GTPase NRas OS=Mus musculus OX=10090 GN=Nras PE=1 SV=1	6	1	1	1	189	21.2	5.17	2.92	1
Tmem33	Transmembrane protein 33 OS=Mus musculus OX=10090 GN=Tmem33 PE=1 SV=1	4	1	1	1	247	28	9.66	2.92	1
Psmc1	26S proteasome regulatory subunit 4 OS=Mus musculus OX=10090 GN=Psmc1 PE=1 SV=1	3	1	1	1	440	49.2	6.21	2.91	1
Zfp36l2	mRNA decay activator protein ZFP36L2 OS=Mus musculus OX=10090 GN=Zfp36l2 PE=1 SV=2	9	1	1	1	484	50	8.24	2.9	1
Nvl	Nuclear valosin-containing protein-like OS=Mus musculus OX=10090 GN=Nvl PE=1 SV=1	2	1	1	1	855	94.4	6.35	2.9	1
Dysf	Dysferlin OS=Mus musculus OX=10090 GN=Dysf PE=1 SV=3	1	1	1	1	2090	237.8	5.6	2.9	1
Atp5mf	ATP synthase subunit f, mitochondrial OS=Mus musculus OX=10090 GN=Atp5mf PE=1 SV=3	14	1	1	1	88	10.3	9.95	2.89	1
Btf3	Transcription factor BTF3 OS=Mus musculus OX=10090 GN=Btf3 PE=1 SV=3	9	1	1	1	204	22	9.52	2.89	1
Acsl4	Long-chain-fatty-acid--CoA ligase 4 OS=Mus musculus OX=10090 GN=Acsl4 PE=1 SV=2	3	1	1	1	711	79	8.28	2.88	1
Tmem14c	Transmembrane protein 14C OS=Mus musculus OX=10090 GN=Tmem14c PE=1 SV=1	15	1	1	1	114	11.6	9.7	2.88	1
Rps12	40S ribosomal protein S12 OS=Mus musculus OX=10090 GN=Rps12 PE=1 SV=2	7	1	1	1	132	14.5	7.24	2.87	1
Actr3b	Actin-related protein 3B OS=Mus musculus OX=10090 GN=Actr3b PE=1 SV=1	3	1	1	1	418	47.5	6.02	2.85	1
Aaas	Aladin OS=Mus musculus OX=10090 GN=Aaas PE=1 SV=1	2	1	1	1	546	59.4	6.87	2.85	1
Clic1	Chloride intracellular channel protein 1 OS=Mus musculus OX=10090 GN=Clic1 PE=1 SV=3	7	1	1	1	241	27	5.17	2.84	1
Slc12a2	Solute carrier family 12 member 2 OS=Mus musculus OX=10090 GN=Slc12a2 PE=1 SV=2	1	1	1	1	1205	131	7.33	2.83	1
Sprr2k	Small proline-rich protein 2K OS=Mus musculus OX=10090 GN=Sprr2k PE=2 SV=1	13	1	1	1	68	7.5	8.24	2.83	1
Rrbp1	Ribosome-binding protein 1 OS=Mus musculus OX=10090 GN=Rrbp1 PE=1 SV=2	1	1	1	1	1605	172.8	9.33	2.81	1
Eif3l	Eukaryotic translation initiation factor 3 subunit L OS=Mus musculus OX=10090 GN=Eif3l PE=1 SV=1	2	1	1	1	564	66.6	6.44	2.78	1
Scpep1	Retinoid-inducible serine carboxypeptidase OS=Mus musculus OX=10090 GN=Scpep1 PE=1 SV=2	3	1	1	1	452	50.9	5.66	2.78	1
Msh6	DNA mismatch repair protein Msh6 OS=Mus musculus OX=10090 GN=Msh6 PE=1 SV=3	1	1	1	1	1358	151	6.73	2.78	1
Cox15	Cytochrome c oxidase assembly protein COX15 homolog OS=Mus musculus OX=10090 GN=Cox15 PE=1 SV=1	3	1	1	1	413	45.8	9.79	2.77	1
Ppm1g	Protein phosphatase 1G OS=Mus musculus OX=10090 GN=Ppm1g PE=1 SV=3	2	1	1	1	542	58.7	4.39	2.76	1
Mtch2	Mitochondrial carrier homolog 2 OS=Mus musculus OX=10090 GN=Mtch2 PE=1 SV=1	4	1	1	1	303	33.5	8.25	2.76	1
Tkt	Transketolase OS=Mus musculus OX=10090 GN=Tkt PE=1 SV=1	3	1	1	1	623	67.6	7.5	2.73	1
Atp5pd	ATP synthase subunit d, mitochondrial OS=Mus musculus OX=10090 GN=Atp5pd PE=1 SV=3	7	1	1	1	161	18.7	5.69	2.73	1
Cers2	Ceramide synthase 2 OS=Mus musculus OX=10090 GN=Cers2 PE=1 SV=1	2	1	1	1	380	45	8.75	2.72	1
Dars1	Aspartate--tRNA ligase, cytoplasmic OS=Mus musculus OX=10090 GN=Dars1 PE=1 SV=2	3	1	1	1	501	57.1	6.49	2.71	1
Slc25a13	Calcium-binding mitochondrial carrier protein Aralar2 OS=Mus musculus OX=10090 GN=Slc25a13 PE=1 SV=1	3	1	1	1	676	74.4	8.6	2.71	1
Gng12	Guanine nucleotide-binding protein G(I)/G(S)/G(O) subunit gamma-12 OS=Mus musculus OX=10090 GN=Gng12 PE=1 SV=3	15	1	1	1	72	8	8.97	2.71	1
Nolc1	Nucleolar and coiled-body phosphoprotein 1 OS=Mus musculus OX=10090 GN=Nolc1 PE=1 SV=1	2	1	1	1	702	73.7	9.36	2.71	1
Pnisr	Arginine/serine-rich protein PNISR OS=Mus musculus OX=10090 GN=Pnisr PE=1 SV=1	2	1	1	1	805	92.1	10.01	2.7	1
Sf3b1	Splicing factor 3B subunit 1 OS=Mus musculus OX=10090 GN=Sf3b1 PE=1 SV=1	1	1	1	1	1304	145.7	7.09	2.7	1
Leo1	RNA polymerase-associated protein LEO1 OS=Mus musculus OX=10090 GN=Leo1 PE=1 SV=2	2	1	1	1	667	75.6	4.46	2.69	1
Rpl31	60S ribosomal protein L31 OS=Mus musculus OX=10090 GN=Rpl31 PE=1 SV=1	7	1	1	1	125	14.5	10.54	2.69	1
Dpm1	Dolichol-phosphate mannosyltransferase subunit 1 OS=Mus musculus OX=10090 GN=Dpm1 PE=1 SV=1	5	1	1	1	260	29.2	9.51	2.69	1
Surf4	Surfeit locus protein 4 OS=Mus musculus OX=10090 GN=Surf4 PE=1 SV=1	5	1	1	1	269	30.4	7.78	2.69	1
Aoc2	Retina-specific copper amine oxidase OS=Mus musculus OX=10090 GN=Aoc2 PE=2 SV=2	1	1	1	1	757	83.5	6.79	2.68	1
Pip4p2	Type 2 phosphatidylinositol 4,5-bisphosphate 4-phosphatase OS=Mus musculus OX=10090 GN=Pip4p2 PE=1 SV=1	4	1	1	1	257	28	8.68	2.68	1
Ralb	Ras-related protein Ral-B OS=Mus musculus OX=10090 GN=Ralb PE=1 SV=1	5	1	1	1	206	23.3	6.62	2.68	1
Klhl8	Kelch-like protein 8 OS=Mus musculus OX=10090 GN=Klhl8 PE=2 SV=2	5	1	1	1	629	69.7	6.4	2.66	1
Parp1	Poly [ADP-ribose] polymerase 1 OS=Mus musculus OX=10090 GN=Parp1 PE=1 SV=3	2	1	1	1	1013	113	8.95	2.65	1
Rpl8	60S ribosomal protein L8 OS=Mus musculus OX=10090 GN=Rpl8 PE=1 SV=2	4	1	1	1	257	28	11.03	2.64	1
Psmd2	26S proteasome non-ATPase regulatory subunit 2 OS=Mus musculus OX=10090 GN=Psmd2 PE=1 SV=1	3	1	1	1	908	100.1	5.17	2.63	1
Prpf19	Pre-mRNA-processing factor 19 OS=Mus musculus OX=10090 GN=Prpf19 PE=1 SV=1	2	1	1	1	504	55.2	6.61	2.63	1
Ecm1	Extracellular matrix protein 1 OS=Mus musculus OX=10090 GN=Ecm1 PE=1 SV=2	2	1	1	1	559	62.8	6.8	2.62	1
Tspan31	Tetraspanin-31 OS=Mus musculus OX=10090 GN=Tspan31 PE=1 SV=1	6	1	1	1	210	22.7	8.44	2.61	1
Rapgefl1	Rap guanine nucleotide exchange factor-like 1 OS=Mus musculus OX=10090 GN=Rapgefl1 PE=1 SV=2	6	1	1	1	662	73.6	6.21	2.61	1
Mcm6	DNA replication licensing factor MCM6 OS=Mus musculus OX=10090 GN=Mcm6 PE=1 SV=1	2	1	1	1	821	92.8	5.45	2.59	1
Eif3h	Eukaryotic translation initiation factor 3 subunit H OS=Mus musculus OX=10090 GN=Eif3h PE=1 SV=1	3	1	1	1	352	39.8	6.67	2.58	1
Zfpl1	Zinc finger protein-like 1 OS=Mus musculus OX=10090 GN=Zfpl1 PE=1 SV=1	5	1	1	1	310	34.1	8.19	2.58	1
Pmpcb	Mitochondrial-processing peptidase subunit beta OS=Mus musculus OX=10090 GN=Pmpcb PE=1 SV=1	4	1	1	1	489	54.6	6.99	2.58	1
Ndufa4	Cytochrome c oxidase subunit NDUFA4 OS=Mus musculus OX=10090 GN=Ndufa4 PE=1 SV=2	12	1	1	1	82	9.3	9.52	2.57	1
Syncrip	Heterogeneous nuclear ribonucleoprotein Q OS=Mus musculus OX=10090 GN=Syncrip PE=1 SV=2	2	1	1	1	623	69.6	8.59	2.57	1
Lasp1	LIM and SH3 domain protein 1 OS=Mus musculus OX=10090 GN=Lasp1 PE=1 SV=1	5	1	1	1	263	30	7.05	2.54	1
Atl3	Atlastin-3 OS=Mus musculus OX=10090 GN=Atl3 PE=1 SV=1	2	1	1	1	541	60.5	6.1	2.52	1
Igf1	Insulin-like growth factor I OS=Mus musculus OX=10090 GN=Igf1 PE=1 SV=2	9	1	1	1	153	17.1	9.38	2.52	1
Arl6ip1	ADP-ribosylation factor-like protein 6-interacting protein 1 OS=Mus musculus OX=10090 GN=Arl6ip1 PE=1 SV=1	4	1	1	1	203	23.4	9.32	2.51	1
Prpf40a	Pre-mRNA-processing factor 40 homolog A OS=Mus musculus OX=10090 GN=Prpf40a PE=1 SV=1	1	1	1	1	953	108.4	7.69	2.5	1
Dld	Dihydrolipoyl dehydrogenase, mitochondrial OS=Mus musculus OX=10090 GN=Dld PE=1 SV=2	2	1	1	1	509	54.2	7.9	2.49	1
Cct4	T-complex protein 1 subunit delta OS=Mus musculus OX=10090 GN=Cct4 PE=1 SV=3	3	1	1	1	539	58	8.02	2.49	1
Mcm3	DNA replication licensing factor MCM3 OS=Mus musculus OX=10090 GN=Mcm3 PE=1 SV=2	2	1	1	1	812	91.5	5.55	2.48	1
Igf2	Insulin-like growth factor II OS=Mus musculus OX=10090 GN=Igf2 PE=1 SV=1	5	1	1	1	180	20	9.16	2.45	1
Mdc1	Mediator of DNA damage checkpoint protein 1 OS=Mus musculus OX=10090 GN=Mdc1 PE=1 SV=1	1	1	1	1	1707	184.6	5.19	2.44	1
Chd1	Chromodomain-helicase-DNA-binding protein 1 OS=Mus musculus OX=10090 GN=Chd1 PE=1 SV=3	1	1	1	1	1711	196.3	7.37	2.44	1
Glud1	Glutamate dehydrogenase 1, mitochondrial OS=Mus musculus OX=10090 GN=Glud1 PE=1 SV=1	2	1	1	1	558	61.3	8	2.44	1
Dnajc12	DnaJ homolog subfamily C member 12 OS=Mus musculus OX=10090 GN=Dnajc12 PE=1 SV=1	10	1	1	1	198	22.8	6.15	2.43	1
Comtd1	Catechol O-methyltransferase domain-containing protein 1 OS=Mus musculus OX=10090 GN=Comtd1 PE=1 SV=1	6	1	1	1	262	28.9	8.32	2.42	1
Rpl35a	60S ribosomal protein L35a OS=Mus musculus OX=10090 GN=Rpl35a PE=1 SV=2	6	1	1	1	110	12.5	10.89	2.42	1
Micall2	MICAL-like protein 2 OS=Mus musculus OX=10090 GN=Micall2 PE=1 SV=1	2	1	1	1	1009	108.2	9.55	2.41	1
Stx12	Syntaxin-12 OS=Mus musculus OX=10090 GN=Stx12 PE=1 SV=1	3	1	1	1	274	31.2	5.44	2.41	1
Uap1l1	UDP-N-acetylhexosamine pyrophosphorylase-like protein 1 OS=Mus musculus OX=10090 GN=Uap1l1 PE=1 SV=1	2	1	1	1	507	56.6	5.43	2.4	1
Fn1	Fibronectin OS=Mus musculus OX=10090 GN=Fn1 PE=1 SV=4	0	1	1	1	2477	272.4	5.59	2.4	1
Rps29	40S ribosomal protein S29 OS=Mus musculus OX=10090 GN=Rps29 PE=1 SV=2	14	1	1	1	56	6.7	10.13	2.4	1
Rps17	40S ribosomal protein S17 OS=Mus musculus OX=10090 GN=Rps17 PE=1 SV=2	7	1	1	1	135	15.5	9.85	2.39	1
Ptrh2	Peptidyl-tRNA hydrolase 2, mitochondrial OS=Mus musculus OX=10090 GN=Ptrh2 PE=1 SV=1	8	1	1	1	181	19.5	7.42	2.39	1
Adamts18	A disintegrin and metalloproteinase with thrombospondin motifs 18 OS=Mus musculus OX=10090 GN=Adamts18 PE=2 SV=2	2	1	1	1	1219	135.2	8.43	2.37	1
Stoml2	Stomatin-like protein 2, mitochondrial OS=Mus musculus OX=10090 GN=Stoml2 PE=1 SV=1	4	1	1	1	353	38.4	8.87	2.36	1
Grn	Progranulin OS=Mus musculus OX=10090 GN=Grn PE=1 SV=2	2	1	1	1	589	63.4	6.8	2.35	1
Rpl36a	60S ribosomal protein L36a OS=Mus musculus OX=10090 GN=Rpl36a PE=3 SV=2	8	1	1	1	106	12.4	10.58	2.34	1
Xpo5	Exportin-5 OS=Mus musculus OX=10090 GN=Xpo5 PE=1 SV=1	1	1	1	1	1204	136.9	5.82	2.34	1
Wdr1	WD repeat-containing protein 1 OS=Mus musculus OX=10090 GN=Wdr1 PE=1 SV=3	1	1	1	1	606	66.4	6.6	2.33	1
Nfia	Nuclear factor 1 A-type OS=Mus musculus OX=10090 GN=Nfia PE=1 SV=1	2	1	1	1	532	58.5	8.56	2.33	1
Rbm14	RNA-binding protein 14 OS=Mus musculus OX=10090 GN=Rbm14 PE=1 SV=1	2	1	1	1	669	69.4	9.67	2.31	1
Hk1	Hexokinase-1 OS=Mus musculus OX=10090 GN=Hk1 PE=1 SV=3	1	1	1	1	974	108.2	6.8	2.3	1
Ddx6	Probable ATP-dependent RNA helicase DDX6 OS=Mus musculus OX=10090 GN=Ddx6 PE=1 SV=1	2	1	1	1	483	54.2	8.66	2.28	1
Pa2g4	Proliferation-associated protein 2G4 OS=Mus musculus OX=10090 GN=Pa2g4 PE=1 SV=3	3	1	1	1	394	43.7	6.86	2.28	1
Agps	Alkyldihydroxyacetonephosphate synthase, peroxisomal OS=Mus musculus OX=10090 GN=Agps PE=1 SV=1	2	1	1	1	645	71.6	7.5	2.27	1
Hnrnpa2b1	Heterogeneous nuclear ribonucleoproteins A2/B1 OS=Mus musculus OX=10090 GN=Hnrnpa2b1 PE=1 SV=2	3	1	1	1	353	37.4	8.95	2.24	1
Igh-3	Ig gamma-2B chain C region OS=Mus musculus OX=10090 GN=Igh-3 PE=1 SV=3	2	1	1	1	404	44.2	6.52	2.22	1
Caprin1	Caprin-1 OS=Mus musculus OX=10090 GN=Caprin1 PE=1 SV=2	3	1	1	1	707	78.1	5.25	2.22	1
Sec61b	Protein transport protein Sec61 subunit beta OS=Mus musculus OX=10090 GN=Sec61b PE=1 SV=3	11	1	1	1	96	10	11.56	2.22	1
Reep5	Receptor expression-enhancing protein 5 OS=Mus musculus OX=10090 GN=Reep5 PE=1 SV=1	5	1	1	1	185	21	8.38	2.21	1
Chmp4b	Charged multivesicular body protein 4b OS=Mus musculus OX=10090 GN=Chmp4b PE=1 SV=2	5	1	1	1	224	24.9	4.82	2.19	1
Tm4sf1	Transmembrane 4 L6 family member 1 OS=Mus musculus OX=10090 GN=Tm4sf1 PE=1 SV=1	4	1	1	1	202	22.2	5.73	2.18	1
Nipsnap1	Protein NipSnap homolog 1 OS=Mus musculus OX=10090 GN=Nipsnap1 PE=1 SV=1	3	1	1	1	284	33.3	9.44	2.17	1
Tmem41b	Transmembrane protein 41B OS=Mus musculus OX=10090 GN=Tmem41b PE=1 SV=1	2	1	1	1	291	32.4	9.31	2.17	1
Psph	Phosphoserine phosphatase OS=Mus musculus OX=10090 GN=Psph PE=1 SV=1	4	1	1	1	225	25.1	6.14	2.16	1
Banf1	Barrier-to-autointegration factor OS=Mus musculus OX=10090 GN=Banf1 PE=1 SV=1	8	1	1	1	89	10.1	6.09	2.15	1
Pam16	Mitochondrial import inner membrane translocase subunit TIM16 OS=Mus musculus OX=10090 GN=Pam16 PE=1 SV=1	6	1	1	1	125	13.8	9.64	2.14	1
Cyc1	Cytochrome c1, heme protein, mitochondrial OS=Mus musculus OX=10090 GN=Cyc1 PE=1 SV=1	4	1	1	1	325	35.3	9.16	2.13	1
Mtdh	Protein LYRIC OS=Mus musculus OX=10090 GN=Mtdh PE=1 SV=1	2	1	1	1	579	63.8	9.33	2.13	1
Mfge8	Lactadherin OS=Mus musculus OX=10090 GN=Mfge8 PE=1 SV=3	2	1	1	1	463	51.2	6.52	2.12	1
Nap1l1	Nucleosome assembly protein 1-like 1 OS=Mus musculus OX=10090 GN=Nap1l1 PE=1 SV=2	3	1	1	1	391	45.3	4.46	2.11	1
Apcs	Serum amyloid P-component OS=Mus musculus OX=10090 GN=Apcs PE=1 SV=2	3	1	1	1	224	26.2	6.35	2.09	1
Abcb7	Iron-sulfur clusters transporter ABCB7, mitochondrial OS=Mus musculus OX=10090 GN=Abcb7 PE=1 SV=3	1	1	1	1	752	82.5	9.32	2.09	1
Eef1b	Elongation factor 1-beta OS=Mus musculus OX=10090 GN=Eef1b PE=1 SV=5	4	1	1	1	225	24.7	4.69	2.08	1
Rps26	40S ribosomal protein S26 OS=Mus musculus OX=10090 GN=Rps26 PE=1 SV=3	8	1	1	1	115	13	11	2.07	1
Atxn2l	Ataxin-2-like protein OS=Mus musculus OX=10090 GN=Atxn2l PE=1 SV=1	1	1	1	1	1049	110.6	8.85	2.07	1
Mcm4	DNA replication licensing factor MCM4 OS=Mus musculus OX=10090 GN=Mcm4 PE=1 SV=1	1	1	1	1	862	96.7	7.2	2.06	1
Pde4dip	Myomegalin OS=Mus musculus OX=10090 GN=Pde4dip PE=1 SV=2	0	1	1	1	2224	250.5	5.53	2.06	1
H1-0	Histone H1.0 OS=Mus musculus OX=10090 GN=H1-0 PE=2 SV=4	5	1	1	1	194	20.8	10.9	2.06	1
Efr3a	Protein EFR3 homolog A OS=Mus musculus OX=10090 GN=Efr3a PE=1 SV=1	2	1	1	1	819	92.6	6.83	2.05	1
Zfyve27	Protrudin OS=Mus musculus OX=10090 GN=Zfyve27 PE=1 SV=2	1	1	1	1	415	46.2	5.35	2.04	1
Lbr	Delta(14)-sterol reductase LBR OS=Mus musculus OX=10090 GN=Lbr PE=1 SV=2	1	1	1	1	626	71.4	9.36	2.03	1
Paf1	RNA polymerase II-associated factor 1 homolog OS=Mus musculus OX=10090 GN=Paf1 PE=1 SV=1	3	1	1	1	535	60.5	4.65	2.03	1
Cisd1	CDGSH iron-sulfur domain-containing protein 1 OS=Mus musculus OX=10090 GN=Cisd1 PE=1 SV=1	8	1	1	1	108	12.1	9.06	2.02	1
Eif3i	Eukaryotic translation initiation factor 3 subunit I OS=Mus musculus OX=10090 GN=Eif3i PE=1 SV=1	4	1	1	1	325	36.4	5.64	2.01	1
S100a6	Protein S100-A6 OS=Mus musculus OX=10090 GN=S100a6 PE=1 SV=3	9	1	1	1	89	10	5.48	2.01	1
Rps15	40S ribosomal protein S15 OS=Mus musculus OX=10090 GN=Rps15 PE=1 SV=2	8	1	1	1	145	17	10.39	2	1
Lamp1	Lysosome-associated membrane glycoprotein 1 OS=Mus musculus OX=10090 GN=Lamp1 PE=1 SV=2	3	1	1	1	406	43.8	8.4	1.98	1
Atad3	ATPase family AAA domain-containing protein 3 OS=Mus musculus OX=10090 GN=Atad3 PE=1 SV=1	2	1	1	1	591	66.7	9.29	1.96	1
Ap3b1	AP-3 complex subunit beta-1 OS=Mus musculus OX=10090 GN=Ap3b1 PE=1 SV=2	1	1	1	1	1105	122.7	5.66	1.96	1
Eif4g1	Eukaryotic translation initiation factor 4 gamma 1 OS=Mus musculus OX=10090 GN=Eif4g1 PE=1 SV=1	1	1	1	1	1600	176	5.4	1.96	1
Rheb	GTP-binding protein Rheb OS=Mus musculus OX=10090 GN=Rheb PE=1 SV=1	4	1	1	1	184	20.4	5.92	1.95	1
Chchd3	MICOS complex subunit Mic19 OS=Mus musculus OX=10090 GN=Chchd3 PE=1 SV=1	4	1	1	1	227	26.3	8.37	1.95	1
Myl3	Myosin light chain 3 OS=Mus musculus OX=10090 GN=Myl3 PE=1 SV=4	5	1	1	1	204	22.4	5.1	1.95	1
Brcc3	Lys-63-specific deubiquitinase BRCC36 OS=Mus musculus OX=10090 GN=Brcc3 PE=1 SV=1	3	1	1	1	291	33.3	5.83	1.94	1
Aprt	Adenine phosphoribosyltransferase OS=Mus musculus OX=10090 GN=Aprt PE=1 SV=2	7	1	1	1	180	19.7	6.79	1.94	1
Hipk1	Homeodomain-interacting protein kinase 1 OS=Mus musculus OX=10090 GN=Hipk1 PE=1 SV=2	1	1	1	1	1210	130.6	8.22	1.94	1
Gng5	Guanine nucleotide-binding protein G(I)/G(S)/G(O) subunit gamma-5 OS=Mus musculus OX=10090 GN=Gng5 PE=1 SV=2	13	1	1	1	68	7.3	9.85	1.94	1
Atp5f1e	ATP synthase subunit epsilon, mitochondrial OS=Mus musculus OX=10090 GN=Atp5f1e PE=1 SV=2	15	1	1	1	52	5.8	10.01	1.94	1
Septin1	Septin-1 OS=Mus musculus OX=10090 GN=Septin1 PE=1 SV=2	3	1	1	1	366	42	5.82	1.92	1
Cttn	Src substrate cortactin OS=Mus musculus OX=10090 GN=Cttn PE=1 SV=2	1	1	1	1	546	61.2	5.4	1.92	1
Cad	CAD protein OS=Mus musculus OX=10090 GN=Cad PE=1 SV=1	0	1	1	1	2225	243.1	6.43	1.92	1
Rpl23a	60S ribosomal protein L23a OS=Mus musculus OX=10090 GN=Rpl23a PE=1 SV=1	6	1	1	1	156	17.7	10.45	1.91	1
Arglu1	Arginine and glutamate-rich protein 1 OS=Mus musculus OX=10090 GN=Arglu1 PE=1 SV=2	3	1	1	1	271	32.9	10.36	1.91	1
	Ig kappa chain V-II region 26-10 OS=Mus musculus OX=10090 PE=1 SV=1	6	1	1	1	113	12.3	8.88	1.91	1
Krt35	Keratin, type I cuticular Ha5 OS=Mus musculus OX=10090 GN=Krt35 PE=1 SV=1	10	1	1	1	455	50.5	4.97	0	1
Dcaf17	DDB1- and CUL4-associated factor 17 OS=Mus musculus OX=10090 GN=Dcaf17 PE=2 SV=1	8	1	1	1	519	58.4	6.48	0	1
Trpc7	Short transient receptor potential channel 7 OS=Mus musculus OX=10090 GN=Trpc7 PE=2 SV=1	5	1	1	1	862	99.4	7.33	0	1
Hectd1	E3 ubiquitin-protein ligase HECTD1 OS=Mus musculus OX=10090 GN=Hectd1 PE=1 SV=2	1	1	2	1	2618	289.9	5.41	0	1
Pan2	PAN2-PAN3 deadenylation complex catalytic subunit Pan2 OS=Mus musculus OX=10090 GN=Pan2 PE=1 SV=1	4	1	1	1	1200	135.2	5.96	0	1
Rusc2	AP-4 complex accessory subunit RUSC2 OS=Mus musculus OX=10090 GN=Rusc2 PE=1 SV=2	2	1	1	1	1514	161	6.58	0	1
Uroc1	Urocanate hydratase OS=Mus musculus OX=10090 GN=Uroc1 PE=1 SV=2	6	1	1	1	676	74.5	7.53	0	1
Ncoa6	Nuclear receptor coactivator 6 OS=Mus musculus OX=10090 GN=Ncoa6 PE=1 SV=1	2	1	1	1	2067	219.5	9.32	0	1
Pde4c	cAMP-specific 3',5'-cyclic phosphodiesterase 4C OS=Mus musculus OX=10090 GN=Pde4c PE=1 SV=1	6	1	3	1	686	76	5.02	0	1
